# Supplementary material for: Insights for precision oncology from the integration of genomic and clinical data of 13,880 tumors from the 100,000 Genomes Cancer Programme
Source: Nat Med. 2024 Jan 11;30(1):279–89. doi: 10.1038/s41591-023-02682-0 (PMC10803271; doi:10.1038/s41591-023-02682-0)
Supplement: Supplementary file 3 — This workbook contains 20 tables: Tables 1–4 supplement the main text; Tables 5–20 contain the processed aggregated data used to generate the figures. [file 41591_2023_2682_MOESM3_ESM.xlsx]

## Sheet: Tables overview
Table	Description
Table S1	Somatic small variant protein changes
Table S2	Survival data statistics for clinically actionable genes in National Genomic Test Directory for Cancer and pan-genomic markers
Table S3	Data for co-occurrence of copy-number aberrations and small variants in clinically actionable genes (including Benjamini–Hochberg corrected Fisher’s two-sided test p-values)
Table S4	Accuracy of somatic variant calling in comparison with orthologous testing (details of tests comparing mutations identified by WGS with results of orthologous testing are described in the “Bioinformatics Pipeline Validation. Cancer Report, September 2018” document)
Table S5	100,000 Genomes Cancer Programme cohort: breakdown by stage of disease
Table S6	100,000 Genomes Cancer Programme cohort: breakdown by type of sample and treatment status
Table S7	100,000 Genomes Cancer Programme cohort: breakdown by tumour purity
Table S8	Somatic alterations across common tumour types: somatic small variants
Table S9	Somatic alterations across common tumour types: copy number aberrations
Table S10	Somatic alterations across common tumour types: structural variants
Table S11	Somatic alterations across common tumour types: homologous recomination deficiency
Table S12	Somatic alterations across common tumour types: high tumour mutation burden
Table S13	Somatic alterations across common tumour types: high MMR and POLE signature
Table S14	Germline alterations across common tumour types: germline small variants
Table S15	Pan-genomic markers: COSMIC v3 signature aetiologies and tumour mutation burden across tumour types (downsampled to 100 cases per tumour type)
Table S16	Survival data for patients with and without homologous recombination deficiency in cancers treated with platinum chemotherapy
Table S17	Survival data for patients with and without MMR signatures in cancers treated with immunotherapies
Table S18	Survival data for patients with skin cutaneous melanoma with high and low TMB
Table S19	Survival data for patients with lung adenocarcinoma with high and low TMB
Table S20	Survival data for clinically actionable genes in National Genomic Test Directory for Cancer

## Sheet: Table S1
pan_cancer_code	pan_cancer_code_definition	gene	protchange	variant_consequences	n
BLCA	Bladder Urothelial Carcinoma	ABI1	p.(Asp463Asn)	missense_variant	1
BLCA	Bladder Urothelial Carcinoma	ABI1	p.(Gln64Glu)	missense_variant	1
BLCA	Bladder Urothelial Carcinoma	ABI1	p.(Pro374Ser)	missense_variant	1
BLCA	Bladder Urothelial Carcinoma	ABI1	p.(Ser88Cys)	missense_variant	1
BLCA	Bladder Urothelial Carcinoma	ABL1	p.(Arg220Cys)	missense_variant	1
BLCA	Bladder Urothelial Carcinoma	ABL1	p.(Glu637Gln)	missense_variant	1
BLCA	Bladder Urothelial Carcinoma	ABL2	p.(Gln18Glu)	missense_variant	1
BLCA	Bladder Urothelial Carcinoma	ABL2	p.(Glu85Gln)	missense_variant	1
BLCA	Bladder Urothelial Carcinoma	ABL2	p.(Gly880Glu)	missense_variant	1
BLCA	Bladder Urothelial Carcinoma	ABL2	p.(His697Tyr)	missense_variant	1
BLCA	Bladder Urothelial Carcinoma	ACSL3	p.(Glu138Lys)	missense_variant	1
BLCA	Bladder Urothelial Carcinoma	ACSL3	p.(Glu512Lys)	missense_variant	1
BLCA	Bladder Urothelial Carcinoma	ACVR2A	p.(Cys474Tyr)	missense_variant	1
BLCA	Bladder Urothelial Carcinoma	ACVR2A	p.(Glu416Lys)	missense_variant	1
BLCA	Bladder Urothelial Carcinoma	ACVR2A	p.(Ser127*)	stop_gained	1
BLCA	Bladder Urothelial Carcinoma	AFDN	p.(Arg232Thr)	missense_variant	1
BLCA	Bladder Urothelial Carcinoma	AFDN	p.(Arg740Gln)	missense_variant	1
BLCA	Bladder Urothelial Carcinoma	AFDN	p.(Asp1363Asn)	missense_variant	1
BLCA	Bladder Urothelial Carcinoma	AFDN	p.(Glu1653*)	stop_gained	1
BLCA	Bladder Urothelial Carcinoma	AFDN	p.(Met1445Ile)	missense_variant	1
BLCA	Bladder Urothelial Carcinoma	AFDN	p.(Pro989Arg)	missense_variant	1
BLCA	Bladder Urothelial Carcinoma	AFDN	p.(Ser1493Thr)	missense_variant	1
BLCA	Bladder Urothelial Carcinoma	AFDN	p.(Ser255Ile)	missense_variant	1
BLCA	Bladder Urothelial Carcinoma	AFDN	p.(Thr1215Ile)	missense_variant	1
BLCA	Bladder Urothelial Carcinoma	AFF1	p.(Glu148Lys)	missense_variant	1
BLCA	Bladder Urothelial Carcinoma	AFF1	p.(Glu440Lys)	missense_variant	1
BLCA	Bladder Urothelial Carcinoma	AFF1	p.(Glu543_Pro549del)	inframe_deletion	1
BLCA	Bladder Urothelial Carcinoma	AFF1	p.(Glu926Gln)	missense_variant	1
BLCA	Bladder Urothelial Carcinoma	AFF1	p.(Pro216Ser)	missense_variant	1
BLCA	Bladder Urothelial Carcinoma	AFF1	p.(Ser1018Leu)	missense_variant	1
BLCA	Bladder Urothelial Carcinoma	AFF1	p.(Ser416*)	stop_gained	1
BLCA	Bladder Urothelial Carcinoma	AFF1	p.(Ser420*)	stop_gained	1
BLCA	Bladder Urothelial Carcinoma	AFF1	p.(Ser470Leu)	missense_variant	1
BLCA	Bladder Urothelial Carcinoma	AFF1	p.(Ser473Phe)	missense_variant	1
BLCA	Bladder Urothelial Carcinoma	AFF1	p.(Ser951Phe)	missense_variant	1
BLCA	Bladder Urothelial Carcinoma	AFF1	p.(Val770Ala)	missense_variant	1
BLCA	Bladder Urothelial Carcinoma	AFF3	p.(Arg1091*)	stop_gained	1
BLCA	Bladder Urothelial Carcinoma	AFF3	p.(Arg53Trp)	missense_variant	1
BLCA	Bladder Urothelial Carcinoma	AFF3	p.(Asp758Gly)	missense_variant	1
BLCA	Bladder Urothelial Carcinoma	AFF3	p.(Glu328Lys)	missense_variant	1
BLCA	Bladder Urothelial Carcinoma	AFF3	p.(Glu964Lys)	missense_variant	1
BLCA	Bladder Urothelial Carcinoma	AFF3	p.(Ser389Leu)	splice_region_variant,missense_variant	1
BLCA	Bladder Urothelial Carcinoma	AFF3	p.(Ser443dup)	inframe_insertion	1
BLCA	Bladder Urothelial Carcinoma	AFF3	p.(Val579Met)	missense_variant	1
BLCA	Bladder Urothelial Carcinoma	AFF4	p.(Ala333Gly)	missense_variant	1
BLCA	Bladder Urothelial Carcinoma	AFF4	p.(Gln303Glu)	missense_variant	1
BLCA	Bladder Urothelial Carcinoma	AFF4	p.(Gln961*)	stop_gained	1
BLCA	Bladder Urothelial Carcinoma	AFF4	p.(Gly1067Arg)	missense_variant	1
BLCA	Bladder Urothelial Carcinoma	AFF4	p.(His169Arg)	missense_variant	1
BLCA	Bladder Urothelial Carcinoma	AFF4	p.(Lys865Asn)	missense_variant	1
BLCA	Bladder Urothelial Carcinoma	AFF4	p.(Phe94Leu)	missense_variant	1
BLCA	Bladder Urothelial Carcinoma	AFF4	p.(Pro1086Ser)	missense_variant	1
BLCA	Bladder Urothelial Carcinoma	AFF4	p.(Ser1082Ala)	missense_variant	1
BLCA	Bladder Urothelial Carcinoma	AFF4	p.(Ser1082Leu)	missense_variant	1
BLCA	Bladder Urothelial Carcinoma	AFF4	p.(Ser197Tyr)	missense_variant	1
BLCA	Bladder Urothelial Carcinoma	AFF4	p.(Ser368Cys)	missense_variant	1
BLCA	Bladder Urothelial Carcinoma	AFF4	p.(Ser49*)	stop_gained	1
BLCA	Bladder Urothelial Carcinoma	AKT1	p.(Glu17Lys)	splice_region_variant,missense_variant	4
BLCA	Bladder Urothelial Carcinoma	AKT1	p.(Arg406Cys)	missense_variant	1
BLCA	Bladder Urothelial Carcinoma	AKT1	p.(Arg41Trp)	missense_variant	1
BLCA	Bladder Urothelial Carcinoma	AKT1	p.(Gln79Lys)	missense_variant	1
BLCA	Bladder Urothelial Carcinoma	AKT2	p.(Met343Ile)	missense_variant	1
BLCA	Bladder Urothelial Carcinoma	AKT2	p.(Pro428Ser)	missense_variant	1
BLCA	Bladder Urothelial Carcinoma	AKT3	p.(Gln425Glu)	missense_variant	1
BLCA	Bladder Urothelial Carcinoma	AKT3	p.(Val12Ile)	missense_variant	1
BLCA	Bladder Urothelial Carcinoma	ALK	p.(Glu1241Lys)	missense_variant	1
BLCA	Bladder Urothelial Carcinoma	ALK	p.(Pro1551Leu)	missense_variant	1
BLCA	Bladder Urothelial Carcinoma	AMER1	p.(Arg679Trp)	missense_variant	1
BLCA	Bladder Urothelial Carcinoma	AMER1	p.(Gln1042Lys)	missense_variant	1
BLCA	Bladder Urothelial Carcinoma	AMER1	p.(Glu839*)	stop_gained	1
BLCA	Bladder Urothelial Carcinoma	AMER1	p.(Gly89Ser)	missense_variant	1
BLCA	Bladder Urothelial Carcinoma	AMER1	p.(Gly971Cys)	missense_variant	1
BLCA	Bladder Urothelial Carcinoma	AMER1	p.(Pro224His)	missense_variant	1
BLCA	Bladder Urothelial Carcinoma	APC	p.(Ala762Pro)	missense_variant	1
BLCA	Bladder Urothelial Carcinoma	APC	p.(Arg1171His)	missense_variant	1
BLCA	Bladder Urothelial Carcinoma	APC	p.(Arg1435Lys)	missense_variant	1
BLCA	Bladder Urothelial Carcinoma	APC	p.(Arg1943Thr)	missense_variant	1
BLCA	Bladder Urothelial Carcinoma	APC	p.(Arg2305Thr)	missense_variant	1
BLCA	Bladder Urothelial Carcinoma	APC	p.(Asp1137Asn)	missense_variant	1
BLCA	Bladder Urothelial Carcinoma	APC	p.(Gln1378*)	stop_gained	1
BLCA	Bladder Urothelial Carcinoma	APC	p.(Gln2376His)	missense_variant	1
BLCA	Bladder Urothelial Carcinoma	APC	p.(Glu138*)	stop_gained	1
BLCA	Bladder Urothelial Carcinoma	APC	p.(Glu1802Lys)	missense_variant	1
BLCA	Bladder Urothelial Carcinoma	APC	p.(Glu1891Gln)	missense_variant	1
BLCA	Bladder Urothelial Carcinoma	APC	p.(Glu2516Lys)	missense_variant	1
BLCA	Bladder Urothelial Carcinoma	APC	p.(Glu418Lys)	missense_variant	1
BLCA	Bladder Urothelial Carcinoma	APC	p.(Glu847Gln)	missense_variant	1
BLCA	Bladder Urothelial Carcinoma	APC	p.(Ser21*)	stop_gained	1
BLCA	Bladder Urothelial Carcinoma	AR	p.(Arg608Leu)	missense_variant	1
BLCA	Bladder Urothelial Carcinoma	AR	p.(Arg832*)	stop_gained	1
BLCA	Bladder Urothelial Carcinoma	AR	p.(Gln195*)	stop_gained	1
BLCA	Bladder Urothelial Carcinoma	AR	p.(Gln58Leu)	missense_variant	1
BLCA	Bladder Urothelial Carcinoma	AR	p.(Gly463dup)	inframe_insertion	1
BLCA	Bladder Urothelial Carcinoma	AR	p.(Leu414Val)	missense_variant	1
BLCA	Bladder Urothelial Carcinoma	AR	p.(Leu57Gln)	missense_variant	1
BLCA	Bladder Urothelial Carcinoma	ARHGAP26	p.(Arg19Gln)	missense_variant	1
BLCA	Bladder Urothelial Carcinoma	ARHGAP26	p.(Asp549Asn)	missense_variant	1
BLCA	Bladder Urothelial Carcinoma	ARHGAP26	p.(Gln88*)	stop_gained	1
BLCA	Bladder Urothelial Carcinoma	ARHGAP26	p.(Lys478Ile)	splice_region_variant,missense_variant	1
BLCA	Bladder Urothelial Carcinoma	ARHGAP26	p.(Lys587Asn)	missense_variant	1
BLCA	Bladder Urothelial Carcinoma	ARHGEF12	p.(Gln641Glu)	missense_variant	1
BLCA	Bladder Urothelial Carcinoma	ARHGEF12	p.(Glu354Lys)	missense_variant	1
BLCA	Bladder Urothelial Carcinoma	ARHGEF12	p.(Leu1066Val)	missense_variant	1
BLCA	Bladder Urothelial Carcinoma	ARHGEF12	p.(Met552Ile)	missense_variant	1
BLCA	Bladder Urothelial Carcinoma	ARHGEF12	p.(Pro576Arg)	missense_variant	1
BLCA	Bladder Urothelial Carcinoma	ARHGEF12	p.(Pro640Leu)	missense_variant	1
BLCA	Bladder Urothelial Carcinoma	ARHGEF12	p.(Ser1185Cys)	missense_variant	1
BLCA	Bladder Urothelial Carcinoma	ARID1A	p.(Gln1327del)	inframe_deletion	3
BLCA	Bladder Urothelial Carcinoma	ARID1A	p.(Gln515*)	stop_gained	2
BLCA	Bladder Urothelial Carcinoma	ARID1A	p.(Gln581*)	stop_gained	2
BLCA	Bladder Urothelial Carcinoma	ARID1A	p.(Gln678*)	stop_gained	2
BLCA	Bladder Urothelial Carcinoma	ARID1A	p.(Ser2264*)	stop_gained	2
BLCA	Bladder Urothelial Carcinoma	ARID1A	p.(Arg1276*)	stop_gained	1
BLCA	Bladder Urothelial Carcinoma	ARID1A	p.(Arg1461*)	stop_gained	1
BLCA	Bladder Urothelial Carcinoma	ARID1A	p.(Arg1989*)	stop_gained	1
BLCA	Bladder Urothelial Carcinoma	ARID1A	p.(Arg2232_Ala2234del)	inframe_deletion	1
BLCA	Bladder Urothelial Carcinoma	ARID1A	p.(Gln1212*)	stop_gained	1
BLCA	Bladder Urothelial Carcinoma	ARID1A	p.(Gln335*)	stop_gained	1
BLCA	Bladder Urothelial Carcinoma	ARID1A	p.(Gln425*)	stop_gained	1
BLCA	Bladder Urothelial Carcinoma	ARID1A	p.(Gln449*)	stop_gained	1
BLCA	Bladder Urothelial Carcinoma	ARID1A	p.(Gln464*)	stop_gained	1
BLCA	Bladder Urothelial Carcinoma	ARID1A	p.(Gln479*)	stop_gained	1
BLCA	Bladder Urothelial Carcinoma	ARID1A	p.(Gln501*)	stop_gained	1
BLCA	Bladder Urothelial Carcinoma	ARID1A	p.(Gln566*)	stop_gained	1
BLCA	Bladder Urothelial Carcinoma	ARID1A	p.(Gln585*)	stop_gained	1
BLCA	Bladder Urothelial Carcinoma	ARID1A	p.(Gln611*)	stop_gained	1
BLCA	Bladder Urothelial Carcinoma	ARID1A	p.(Gln840*)	stop_gained	1
BLCA	Bladder Urothelial Carcinoma	ARID1A	p.(Gln944*)	stop_gained	1
BLCA	Bladder Urothelial Carcinoma	ARID1A	p.(Glu1032Asp)	missense_variant	1
BLCA	Bladder Urothelial Carcinoma	ARID1A	p.(Glu1033*)	stop_gained	1
BLCA	Bladder Urothelial Carcinoma	ARID1A	p.(Glu1802*)	stop_gained	1
BLCA	Bladder Urothelial Carcinoma	ARID1A	p.(Glu1956*)	stop_gained	1
BLCA	Bladder Urothelial Carcinoma	ARID1A	p.(Glu1964Gln)	missense_variant	1
BLCA	Bladder Urothelial Carcinoma	ARID1A	p.(Glu2047*)	stop_gained	1
BLCA	Bladder Urothelial Carcinoma	ARID1A	p.(Glu2054*)	stop_gained	1
BLCA	Bladder Urothelial Carcinoma	ARID1A	p.(Glu2120Gln)	missense_variant	1
BLCA	Bladder Urothelial Carcinoma	ARID1A	p.(Glu38Lys)	missense_variant	1
BLCA	Bladder Urothelial Carcinoma	ARID1A	p.(Glu72*)	stop_gained	1
BLCA	Bladder Urothelial Carcinoma	ARID1A	p.(Gly105Val)	missense_variant	1
BLCA	Bladder Urothelial Carcinoma	ARID1A	p.(Gly1062Asp)	missense_variant	1
BLCA	Bladder Urothelial Carcinoma	ARID1A	p.(Gly843*)	stop_gained	1
BLCA	Bladder Urothelial Carcinoma	ARID1A	p.(His495Asn)	missense_variant	1
BLCA	Bladder Urothelial Carcinoma	ARID1A	p.(Ile1117Met)	missense_variant	1
BLCA	Bladder Urothelial Carcinoma	ARID1A	p.(Ile1816Met)	missense_variant	1
BLCA	Bladder Urothelial Carcinoma	ARID1A	p.(Lys1238*)	stop_gained	1
BLCA	Bladder Urothelial Carcinoma	ARID1A	p.(Met390Ile)	missense_variant	1
BLCA	Bladder Urothelial Carcinoma	ARID1A	p.(Pro887Leu)	missense_variant	1
BLCA	Bladder Urothelial Carcinoma	ARID1A	p.(Ser1149*)	stop_gained	1
BLCA	Bladder Urothelial Carcinoma	ARID1A	p.(Ser138*)	stop_gained	1
BLCA	Bladder Urothelial Carcinoma	ARID1A	p.(Ser159Phe)	missense_variant	1
BLCA	Bladder Urothelial Carcinoma	ARID1A	p.(Ser262Leu)	missense_variant	1
BLCA	Bladder Urothelial Carcinoma	ARID1A	p.(Ser264*)	stop_gained	1
BLCA	Bladder Urothelial Carcinoma	ARID1A	p.(Ser334Trp)	missense_variant	1
BLCA	Bladder Urothelial Carcinoma	ARID1A	p.(Ser552*)	stop_gained	1
BLCA	Bladder Urothelial Carcinoma	ARID1A	p.(Ser645*)	stop_gained	1
BLCA	Bladder Urothelial Carcinoma	ARID1A	p.(Ser711*)	stop_gained	1
BLCA	Bladder Urothelial Carcinoma	ARID1A	p.(Ser769*)	stop_gained	1
BLCA	Bladder Urothelial Carcinoma	ARID1A	p.(Thr118Pro)	missense_variant	1
BLCA	Bladder Urothelial Carcinoma	ARID1A	p.(Tyr417*)	stop_gained	1
BLCA	Bladder Urothelial Carcinoma	ARID1A	p.(Tyr430*)	stop_gained	1
BLCA	Bladder Urothelial Carcinoma	ARID1B	p.(Ala1467Val)	missense_variant	1
BLCA	Bladder Urothelial Carcinoma	ARID1B	p.(Ala271del)	inframe_deletion	1
BLCA	Bladder Urothelial Carcinoma	ARID1B	p.(Ala388Thr)	missense_variant	1
BLCA	Bladder Urothelial Carcinoma	ARID1B	p.(Arg2080Thr)	missense_variant	1
BLCA	Bladder Urothelial Carcinoma	ARID1B	p.(Glu1068Asp)	missense_variant	1
BLCA	Bladder Urothelial Carcinoma	ARID1B	p.(Glu1430Asp)	missense_variant	1
BLCA	Bladder Urothelial Carcinoma	ARID1B	p.(Glu2011Lys)	missense_variant	1
BLCA	Bladder Urothelial Carcinoma	ARID1B	p.(Gly1823Arg)	missense_variant	1
BLCA	Bladder Urothelial Carcinoma	ARID1B	p.(Gly1906Ser)	missense_variant	1
BLCA	Bladder Urothelial Carcinoma	ARID1B	p.(His1982Tyr)	missense_variant	1
BLCA	Bladder Urothelial Carcinoma	ARID1B	p.(Ile2099Met)	missense_variant	1
BLCA	Bladder Urothelial Carcinoma	ARID1B	p.(Met1264Ile)	missense_variant	1
BLCA	Bladder Urothelial Carcinoma	ARID1B	p.(Pro1363Ser)	missense_variant	1
BLCA	Bladder Urothelial Carcinoma	ARID1B	p.(Pro224Arg)	missense_variant	1
BLCA	Bladder Urothelial Carcinoma	ARID1B	p.(Ser1949Cys)	missense_variant	1
BLCA	Bladder Urothelial Carcinoma	ARID1B	p.(Ser38Cys)	missense_variant	1
BLCA	Bladder Urothelial Carcinoma	ARID2	p.(Arg285Gln)	missense_variant	1
BLCA	Bladder Urothelial Carcinoma	ARID2	p.(Asp460Asn)	missense_variant	1
BLCA	Bladder Urothelial Carcinoma	ARID2	p.(Gln1221Glu)	missense_variant	1
BLCA	Bladder Urothelial Carcinoma	ARID2	p.(Gln1403*)	stop_gained	1
BLCA	Bladder Urothelial Carcinoma	ARID2	p.(Gln1611*)	stop_gained	1
BLCA	Bladder Urothelial Carcinoma	ARID2	p.(Gln1711*)	stop_gained	1
BLCA	Bladder Urothelial Carcinoma	ARID2	p.(Gln613*)	stop_gained	1
BLCA	Bladder Urothelial Carcinoma	ARID2	p.(Glu1315*)	stop_gained	1
BLCA	Bladder Urothelial Carcinoma	ARID2	p.(Glu172Lys)	missense_variant	1
BLCA	Bladder Urothelial Carcinoma	ARID2	p.(Glu75Lys)	missense_variant	1
BLCA	Bladder Urothelial Carcinoma	ARID2	p.(Ile416Met)	missense_variant	1
BLCA	Bladder Urothelial Carcinoma	ARID2	p.(Met1833Ile)	missense_variant	1
BLCA	Bladder Urothelial Carcinoma	ARID2	p.(Ser1071Leu)	missense_variant	1
BLCA	Bladder Urothelial Carcinoma	ARID2	p.(Ser1435*)	stop_gained	1
BLCA	Bladder Urothelial Carcinoma	ARID2	p.(Ser184*)	stop_gained	1
BLCA	Bladder Urothelial Carcinoma	ARID2	p.(Ser689Leu)	missense_variant	1
BLCA	Bladder Urothelial Carcinoma	ARID2	p.(Tyr93His)	missense_variant	1
BLCA	Bladder Urothelial Carcinoma	ARNT	p.(Asp546His)	missense_variant	1
BLCA	Bladder Urothelial Carcinoma	ARNT	p.(Glu742Lys)	missense_variant	1
BLCA	Bladder Urothelial Carcinoma	ARNT	p.(Gly668Asp)	missense_variant	1
BLCA	Bladder Urothelial Carcinoma	ARNT	p.(Phe429Leu)	missense_variant	1
BLCA	Bladder Urothelial Carcinoma	ASPSCR1	p.(Arg309Gln)	missense_variant	1
BLCA	Bladder Urothelial Carcinoma	ASPSCR1	p.(Asp444Asn)	missense_variant	1
BLCA	Bladder Urothelial Carcinoma	ASPSCR1	p.(Glu321Lys)	missense_variant	1
BLCA	Bladder Urothelial Carcinoma	ASPSCR1	p.(Leu212Phe)	missense_variant	1
BLCA	Bladder Urothelial Carcinoma	ASPSCR1	p.(Thr259Arg)	missense_variant	1
BLCA	Bladder Urothelial Carcinoma	ASXL1	p.(Ala16Val)	missense_variant	1
BLCA	Bladder Urothelial Carcinoma	ASXL1	p.(Arg1270Lys)	missense_variant	1
BLCA	Bladder Urothelial Carcinoma	ASXL1	p.(Arg417*)	stop_gained	1
BLCA	Bladder Urothelial Carcinoma	ASXL1	p.(Arg693*)	stop_gained	1
BLCA	Bladder Urothelial Carcinoma	ASXL1	p.(Asn1036Ser)	missense_variant	1
BLCA	Bladder Urothelial Carcinoma	ASXL1	p.(Gln588*)	stop_gained	1
BLCA	Bladder Urothelial Carcinoma	ASXL1	p.(Glu198Lys)	missense_variant	1
BLCA	Bladder Urothelial Carcinoma	ASXL1	p.(His1398Tyr)	missense_variant	1
BLCA	Bladder Urothelial Carcinoma	ASXL1	p.(His633Arg)	missense_variant	1
BLCA	Bladder Urothelial Carcinoma	ASXL1	p.(Ile382Met)	missense_variant	1
BLCA	Bladder Urothelial Carcinoma	ASXL1	p.(Phe481Leu)	missense_variant	1
BLCA	Bladder Urothelial Carcinoma	ASXL1	p.(Pro1259Ala)	missense_variant	1
BLCA	Bladder Urothelial Carcinoma	ASXL1	p.(Thr551Ala)	missense_variant	1
BLCA	Bladder Urothelial Carcinoma	ATF1	p.(Asp264Tyr)	missense_variant	1
BLCA	Bladder Urothelial Carcinoma	ATF1	p.(Glu258Gln)	missense_variant	1
BLCA	Bladder Urothelial Carcinoma	ATIC	p.(Glu486Gln)	missense_variant	1
BLCA	Bladder Urothelial Carcinoma	ATIC	p.(Glu577Lys)	missense_variant	1
BLCA	Bladder Urothelial Carcinoma	ATIC	p.(Ser314*)	stop_gained	1
BLCA	Bladder Urothelial Carcinoma	ATM	p.(Arg337Cys)	missense_variant	2
BLCA	Bladder Urothelial Carcinoma	ATM	p.(Tyr2019Cys)	missense_variant	2
BLCA	Bladder Urothelial Carcinoma	ATM	p.(Ala1942Ser)	missense_variant	1
BLCA	Bladder Urothelial Carcinoma	ATM	p.(Arg1466Pro)	missense_variant	1
BLCA	Bladder Urothelial Carcinoma	ATM	p.(Arg1882*)	stop_gained	1
BLCA	Bladder Urothelial Carcinoma	ATM	p.(Arg189Gly)	missense_variant	1
BLCA	Bladder Urothelial Carcinoma	ATM	p.(Arg2854His)	missense_variant	1
BLCA	Bladder Urothelial Carcinoma	ATM	p.(Arg3008Cys)	missense_variant	1
BLCA	Bladder Urothelial Carcinoma	ATM	p.(Asp2708Asn)	missense_variant	1
BLCA	Bladder Urothelial Carcinoma	ATM	p.(Asp360His)	missense_variant	1
BLCA	Bladder Urothelial Carcinoma	ATM	p.(Cys987Phe)	missense_variant	1
BLCA	Bladder Urothelial Carcinoma	ATM	p.(Gln1116*)	stop_gained	1
BLCA	Bladder Urothelial Carcinoma	ATM	p.(Gln284*)	stop_gained	1
BLCA	Bladder Urothelial Carcinoma	ATM	p.(Gln368*)	stop_gained	1
BLCA	Bladder Urothelial Carcinoma	ATM	p.(Gln446*)	stop_gained	1
BLCA	Bladder Urothelial Carcinoma	ATM	p.(Glu1325*)	stop_gained	1
BLCA	Bladder Urothelial Carcinoma	ATM	p.(Glu16Gln)	missense_variant	1
BLCA	Bladder Urothelial Carcinoma	ATM	p.(Glu2039Lys)	missense_variant	1
BLCA	Bladder Urothelial Carcinoma	ATM	p.(Glu2126Lys)	missense_variant	1
BLCA	Bladder Urothelial Carcinoma	ATM	p.(Glu2164Lys)	missense_variant	1
BLCA	Bladder Urothelial Carcinoma	ATM	p.(Glu2366Gln)	missense_variant	1
BLCA	Bladder Urothelial Carcinoma	ATM	p.(Glu2977*)	stop_gained	1
BLCA	Bladder Urothelial Carcinoma	ATM	p.(Glu3015Gln)	missense_variant	1
BLCA	Bladder Urothelial Carcinoma	ATM	p.(Glu390Gln)	missense_variant	1
BLCA	Bladder Urothelial Carcinoma	ATM	p.(Gly1522Ala)	missense_variant	1
BLCA	Bladder Urothelial Carcinoma	ATM	p.(Leu1088*)	stop_gained	1
BLCA	Bladder Urothelial Carcinoma	ATM	p.(Leu2953Val)	missense_variant	1
BLCA	Bladder Urothelial Carcinoma	ATM	p.(Lys2025Asn)	missense_variant	1
BLCA	Bladder Urothelial Carcinoma	ATM	p.(Lys2460_Arg2461delinsSer)	inframe_deletion	1
BLCA	Bladder Urothelial Carcinoma	ATM	p.(Phe2462Leu)	missense_variant	1
BLCA	Bladder Urothelial Carcinoma	ATM	p.(Ser2394Leu)	missense_variant	1
BLCA	Bladder Urothelial Carcinoma	ATM	p.(Ser305*)	stop_gained	1
BLCA	Bladder Urothelial Carcinoma	ATM	p.(Thr267Ser)	missense_variant	1
BLCA	Bladder Urothelial Carcinoma	ATM	p.(Thr2983Ala)	missense_variant	1
BLCA	Bladder Urothelial Carcinoma	ATM	p.(Trp308Cys)	missense_variant	1
BLCA	Bladder Urothelial Carcinoma	ATM	p.(Val1841Ile)	missense_variant	1
BLCA	Bladder Urothelial Carcinoma	ATM	p.(Val341Leu)	missense_variant	1
BLCA	Bladder Urothelial Carcinoma	ATP1A1	p.(Arg1012His)	missense_variant	1
BLCA	Bladder Urothelial Carcinoma	ATP1A1	p.(Arg647His)	missense_variant	1
BLCA	Bladder Urothelial Carcinoma	ATP1A1	p.(Gly568Arg)	missense_variant	1
BLCA	Bladder Urothelial Carcinoma	ATP1A1	p.(Gly877Ser)	missense_variant	1
BLCA	Bladder Urothelial Carcinoma	ATP1A1	p.(Leu863Met)	missense_variant	1
BLCA	Bladder Urothelial Carcinoma	ATP1A1	p.(Phe866Leu)	missense_variant	1
BLCA	Bladder Urothelial Carcinoma	ATP2B3	p.(His457Asn)	missense_variant	1
BLCA	Bladder Urothelial Carcinoma	ATP2B3	p.(Val677Leu)	missense_variant	1
BLCA	Bladder Urothelial Carcinoma	ATR	p.(Ala2002Val)	missense_variant	1
BLCA	Bladder Urothelial Carcinoma	ATR	p.(Ala2107Pro)	splice_region_variant,missense_variant	1
BLCA	Bladder Urothelial Carcinoma	ATR	p.(Arg1082His)	missense_variant	1
BLCA	Bladder Urothelial Carcinoma	ATR	p.(Arg1445Thr)	missense_variant	1
BLCA	Bladder Urothelial Carcinoma	ATR	p.(Asp1586His)	missense_variant	1
BLCA	Bladder Urothelial Carcinoma	ATR	p.(Asp589Asn)	missense_variant	1
BLCA	Bladder Urothelial Carcinoma	ATR	p.(Glu2017Lys)	missense_variant	1
BLCA	Bladder Urothelial Carcinoma	ATR	p.(Glu2626Gln)	missense_variant	1
BLCA	Bladder Urothelial Carcinoma	ATR	p.(Glu583Lys)	missense_variant	1
BLCA	Bladder Urothelial Carcinoma	ATR	p.(Gly1688Arg)	missense_variant	1
BLCA	Bladder Urothelial Carcinoma	ATR	p.(Gly1691Glu)	missense_variant	1
BLCA	Bladder Urothelial Carcinoma	ATR	p.(Gly736Glu)	missense_variant	1
BLCA	Bladder Urothelial Carcinoma	ATR	p.(Ile1238Val)	missense_variant	1
BLCA	Bladder Urothelial Carcinoma	ATR	p.(Met76Ile)	missense_variant	1
BLCA	Bladder Urothelial Carcinoma	ATR	p.(Phe2082Leu)	missense_variant	1
BLCA	Bladder Urothelial Carcinoma	ATR	p.(Pro1110Leu)	missense_variant	1
BLCA	Bladder Urothelial Carcinoma	ATR	p.(Pro1700Leu)	missense_variant	1
BLCA	Bladder Urothelial Carcinoma	ATR	p.(Ser1810Leu)	missense_variant	1
BLCA	Bladder Urothelial Carcinoma	ATRX	p.(Arg221Trp)	splice_region_variant,missense_variant	1
BLCA	Bladder Urothelial Carcinoma	ATRX	p.(Asp2352Gly)	missense_variant	1
BLCA	Bladder Urothelial Carcinoma	ATRX	p.(Cys450Tyr)	missense_variant	1
BLCA	Bladder Urothelial Carcinoma	ATRX	p.(Gln1752*)	stop_gained	1
BLCA	Bladder Urothelial Carcinoma	ATRX	p.(Gly1712Asp)	splice_region_variant,missense_variant	1
BLCA	Bladder Urothelial Carcinoma	ATRX	p.(Leu407Val)	missense_variant	1
BLCA	Bladder Urothelial Carcinoma	ATRX	p.(Leu969Val)	missense_variant	1
BLCA	Bladder Urothelial Carcinoma	ATRX	p.(Lys1036Thr)	missense_variant	1
BLCA	Bladder Urothelial Carcinoma	ATRX	p.(Lys1825*)	stop_gained	1
BLCA	Bladder Urothelial Carcinoma	ATRX	p.(Phe998Val)	missense_variant	1
BLCA	Bladder Urothelial Carcinoma	ATRX	p.(Ser1109Leu)	missense_variant	1
BLCA	Bladder Urothelial Carcinoma	ATRX	p.(Ser1203Pro)	missense_variant	1
BLCA	Bladder Urothelial Carcinoma	ATRX	p.(Ser1588*)	stop_gained	1
BLCA	Bladder Urothelial Carcinoma	ATRX	p.(Ser1732Pro)	missense_variant	1
BLCA	Bladder Urothelial Carcinoma	AXIN1	p.(Ala593Ser)	missense_variant	1
BLCA	Bladder Urothelial Carcinoma	AXIN1	p.(Glu548Lys)	missense_variant	1
BLCA	Bladder Urothelial Carcinoma	AXIN1	p.(Glu638Lys)	missense_variant	1
BLCA	Bladder Urothelial Carcinoma	AXIN1	p.(Glu765Gln)	splice_region_variant,missense_variant	1
BLCA	Bladder Urothelial Carcinoma	AXIN2	p.(Asp401Asn)	splice_region_variant,missense_variant	1
BLCA	Bladder Urothelial Carcinoma	AXIN2	p.(Gln629*)	stop_gained	1
BLCA	Bladder Urothelial Carcinoma	AXIN2	p.(Glu392*)	stop_gained	1
BLCA	Bladder Urothelial Carcinoma	AXIN2	p.(Leu764Phe)	missense_variant	1
BLCA	Bladder Urothelial Carcinoma	AXIN2	p.(Lys709Arg)	missense_variant	1
BLCA	Bladder Urothelial Carcinoma	AXIN2	p.(Val765Phe)	missense_variant	1
BLCA	Bladder Urothelial Carcinoma	B2M	p.(Ser2Cys)	missense_variant	1
BLCA	Bladder Urothelial Carcinoma	BAP1	p.(Ser90Cys)	missense_variant	2
BLCA	Bladder Urothelial Carcinoma	BAP1	p.(Arg56Cys)	missense_variant	1
BLCA	Bladder Urothelial Carcinoma	BAP1	p.(Arg57_Arg60del)	inframe_deletion	1
BLCA	Bladder Urothelial Carcinoma	BAP1	p.(Arg60*)	stop_gained	1
BLCA	Bladder Urothelial Carcinoma	BAP1	p.(Asp236Tyr)	missense_variant	1
BLCA	Bladder Urothelial Carcinoma	BAP1	p.(Asp75Asn)	missense_variant	1
BLCA	Bladder Urothelial Carcinoma	BAP1	p.(Glu136Gln)	missense_variant	1
BLCA	Bladder Urothelial Carcinoma	BAP1	p.(Glu200Lys)	missense_variant	1
BLCA	Bladder Urothelial Carcinoma	BAP1	p.(Glu221Lys)	splice_region_variant,missense_variant	1
BLCA	Bladder Urothelial Carcinoma	BAP1	p.(Glu297*)	stop_gained	1
BLCA	Bladder Urothelial Carcinoma	BAP1	p.(Glu314Lys)	missense_variant	1
BLCA	Bladder Urothelial Carcinoma	BAP1	p.(Glu454*)	stop_gained	1
BLCA	Bladder Urothelial Carcinoma	BAP1	p.(Glu55Lys)	missense_variant	1
BLCA	Bladder Urothelial Carcinoma	BAP1	p.(Glu9Gln)	missense_variant	1
BLCA	Bladder Urothelial Carcinoma	BAP1	p.(His224Asn)	missense_variant	1
BLCA	Bladder Urothelial Carcinoma	BAP1	p.(His710Pro)	missense_variant	1
BLCA	Bladder Urothelial Carcinoma	BAP1	p.(Met1?)	start_lost	1
BLCA	Bladder Urothelial Carcinoma	BAP1	p.(Met80Lys)	missense_variant	1
BLCA	Bladder Urothelial Carcinoma	BAP1	p.(Trp5Arg)	missense_variant	1
BLCA	Bladder Urothelial Carcinoma	BAP1	p.(Tyr223*)	stop_gained	1
BLCA	Bladder Urothelial Carcinoma	BARD1	p.(Glu537Lys)	missense_variant	1
BLCA	Bladder Urothelial Carcinoma	BARD1	p.(Val352Met)	missense_variant	1
BLCA	Bladder Urothelial Carcinoma	BAX	p.(Cys62Ser)	missense_variant	1
BLCA	Bladder Urothelial Carcinoma	BAX	p.(Gln52*)	stop_gained	1
BLCA	Bladder Urothelial Carcinoma	BAX	p.(Pro8Arg)	missense_variant	1
BLCA	Bladder Urothelial Carcinoma	BCL10	p.(Ala43Val)	missense_variant	1
BLCA	Bladder Urothelial Carcinoma	BCL10	p.(Glu22Gln)	missense_variant	1
BLCA	Bladder Urothelial Carcinoma	BCL10	p.(Leu172Val)	missense_variant	1
BLCA	Bladder Urothelial Carcinoma	BCL11A	p.(Ser114*)	stop_gained	1
BLCA	Bladder Urothelial Carcinoma	BCL11A	p.(Ser465Cys)	missense_variant	1
BLCA	Bladder Urothelial Carcinoma	BCL11A	p.(Ser628Trp)	missense_variant	1
BLCA	Bladder Urothelial Carcinoma	BCL11B	p.(Ser765Leu)	missense_variant	2
BLCA	Bladder Urothelial Carcinoma	BCL11B	p.(Ala233Val)	missense_variant	1
BLCA	Bladder Urothelial Carcinoma	BCL11B	p.(Asn386Lys)	missense_variant	1
BLCA	Bladder Urothelial Carcinoma	BCL11B	p.(Gln466*)	stop_gained	1
BLCA	Bladder Urothelial Carcinoma	BCL11B	p.(Glu31Gly)	missense_variant	1
BLCA	Bladder Urothelial Carcinoma	BCL11B	p.(Glu521Lys)	missense_variant	1
BLCA	Bladder Urothelial Carcinoma	BCL2	p.(Glu179Lys)	missense_variant	1
BLCA	Bladder Urothelial Carcinoma	BCL3	p.(Gln405*)	stop_gained	1
BLCA	Bladder Urothelial Carcinoma	BCL3	p.(Glu384Lys)	missense_variant	1
BLCA	Bladder Urothelial Carcinoma	BCL3	p.(Met113Ile)	missense_variant	1
BLCA	Bladder Urothelial Carcinoma	BCL6	p.(Arg24Cys)	missense_variant	1
BLCA	Bladder Urothelial Carcinoma	BCL6	p.(Arg406Gln)	missense_variant	1
BLCA	Bladder Urothelial Carcinoma	BCL6	p.(Asp6Asn)	missense_variant	1
BLCA	Bladder Urothelial Carcinoma	BCL6	p.(Cys579Tyr)	missense_variant	1
BLCA	Bladder Urothelial Carcinoma	BCL6	p.(Gln152*)	stop_gained	1
BLCA	Bladder Urothelial Carcinoma	BCL6	p.(Glu605Lys)	missense_variant	1
BLCA	Bladder Urothelial Carcinoma	BCL6	p.(Thr409Arg)	missense_variant	1
BLCA	Bladder Urothelial Carcinoma	BCL6	p.(Val329Ala)	missense_variant	1
BLCA	Bladder Urothelial Carcinoma	BCL7A	p.(Glu79Lys)	missense_variant	1
BLCA	Bladder Urothelial Carcinoma	BCL7A	p.(Gly66Ser)	missense_variant	1
BLCA	Bladder Urothelial Carcinoma	BCL7A	p.(Met162Ile)	missense_variant	1
BLCA	Bladder Urothelial Carcinoma	BCL7A	p.(Ser191Leu)	missense_variant	1
BLCA	Bladder Urothelial Carcinoma	BCL9	p.(Arg1283Lys)	missense_variant	1
BLCA	Bladder Urothelial Carcinoma	BCL9	p.(Arg705Trp)	missense_variant	1
BLCA	Bladder Urothelial Carcinoma	BCL9	p.(Arg798Trp)	missense_variant	1
BLCA	Bladder Urothelial Carcinoma	BCL9	p.(Glu277Asp)	missense_variant	1
BLCA	Bladder Urothelial Carcinoma	BCL9	p.(Ile1029Met)	missense_variant	1
BLCA	Bladder Urothelial Carcinoma	BCL9	p.(Met716Ile)	missense_variant	1
BLCA	Bladder Urothelial Carcinoma	BCL9	p.(Pro77Thr)	missense_variant	1
BLCA	Bladder Urothelial Carcinoma	BCL9	p.(Ser19Asn)	splice_region_variant,missense_variant	1
BLCA	Bladder Urothelial Carcinoma	BCL9	p.(Ser337Phe)	missense_variant	1
BLCA	Bladder Urothelial Carcinoma	BCL9	p.(Ser880Leu)	missense_variant	1
BLCA	Bladder Urothelial Carcinoma	BCL9L	p.(Ala361Thr)	missense_variant	1
BLCA	Bladder Urothelial Carcinoma	BCL9L	p.(Asn502Ile)	missense_variant	1
BLCA	Bladder Urothelial Carcinoma	BCL9L	p.(Gln1384*)	stop_gained	1
BLCA	Bladder Urothelial Carcinoma	BCL9L	p.(Gly1019Glu)	missense_variant	1
BLCA	Bladder Urothelial Carcinoma	BCL9L	p.(Pro1295Leu)	missense_variant	1
BLCA	Bladder Urothelial Carcinoma	BCL9L	p.(Pro625Ser)	missense_variant	1
BLCA	Bladder Urothelial Carcinoma	BCL9L	p.(Thr1179Pro)	missense_variant	1
BLCA	Bladder Urothelial Carcinoma	BCOR	p.(Arg996Gln)	missense_variant	1
BLCA	Bladder Urothelial Carcinoma	BCOR	p.(Asn1459Ser)	missense_variant	1
BLCA	Bladder Urothelial Carcinoma	BCOR	p.(Asp1389Asn)	missense_variant	1
BLCA	Bladder Urothelial Carcinoma	BCOR	p.(Glu1339del)	inframe_deletion	1
BLCA	Bladder Urothelial Carcinoma	BCOR	p.(Glu1464Gln)	missense_variant	1
BLCA	Bladder Urothelial Carcinoma	BCOR	p.(Leu671Ile)	missense_variant	1
BLCA	Bladder Urothelial Carcinoma	BCORL1	p.(Glu36Lys)	missense_variant	1
BLCA	Bladder Urothelial Carcinoma	BCORL1	p.(Gly1570Arg)	missense_variant	1
BLCA	Bladder Urothelial Carcinoma	BCORL1	p.(Ser1169Leu)	missense_variant	1
BLCA	Bladder Urothelial Carcinoma	BCR	p.(Arg1213Trp)	missense_variant	1
BLCA	Bladder Urothelial Carcinoma	BCR	p.(Asp245Asn)	missense_variant	1
BLCA	Bladder Urothelial Carcinoma	BCR	p.(Gln743His)	missense_variant	1
BLCA	Bladder Urothelial Carcinoma	BCR	p.(Glu419Lys)	missense_variant	1
BLCA	Bladder Urothelial Carcinoma	BCR	p.(Glu483Lys)	missense_variant	1
BLCA	Bladder Urothelial Carcinoma	BCR	p.(Ser823Leu)	missense_variant	1
BLCA	Bladder Urothelial Carcinoma	BIRC3	p.(Arg202Thr)	missense_variant	1
BLCA	Bladder Urothelial Carcinoma	BIRC3	p.(Arg332Cys)	missense_variant	1
BLCA	Bladder Urothelial Carcinoma	BIRC3	p.(Arg549Trp)	missense_variant	1
BLCA	Bladder Urothelial Carcinoma	BRAF	p.(Asp594Asn)	missense_variant	2
BLCA	Bladder Urothelial Carcinoma	BRAF	p.(Val600Glu)	missense_variant	2
BLCA	Bladder Urothelial Carcinoma	BRAF	p.(Asp594Gly)	missense_variant	1
BLCA	Bladder Urothelial Carcinoma	BRAF	p.(Gly466Val)	missense_variant	1
BLCA	Bladder Urothelial Carcinoma	BRAF	p.(Gly469Ala)	missense_variant	1
BLCA	Bladder Urothelial Carcinoma	BRAF	p.(Leu597Val)	missense_variant	1
BLCA	Bladder Urothelial Carcinoma	BRAF	p.(Pro367Ala)	missense_variant	1
BLCA	Bladder Urothelial Carcinoma	BRAF	p.(Pro686Ser)	missense_variant	1
BLCA	Bladder Urothelial Carcinoma	BRAF	p.(Ser365Leu)	missense_variant	1
BLCA	Bladder Urothelial Carcinoma	BRAF	p.(Ser607Cys)	missense_variant	1
BLCA	Bladder Urothelial Carcinoma	BRCA1	p.(Ala675Val)	missense_variant	1
BLCA	Bladder Urothelial Carcinoma	BRCA1	p.(Asn1034Ser)	missense_variant	1
BLCA	Bladder Urothelial Carcinoma	BRCA1	p.(Asp1546Asn)	missense_variant	1
BLCA	Bladder Urothelial Carcinoma	BRCA1	p.(Asp1573Asn)	missense_variant	1
BLCA	Bladder Urothelial Carcinoma	BRCA1	p.(Asp396Asn)	missense_variant	1
BLCA	Bladder Urothelial Carcinoma	BRCA1	p.(Gln1388*)	stop_gained	1
BLCA	Bladder Urothelial Carcinoma	BRCA1	p.(Gln174*)	stop_gained	1
BLCA	Bladder Urothelial Carcinoma	BRCA1	p.(Glu1011Lys)	missense_variant	1
BLCA	Bladder Urothelial Carcinoma	BRCA1	p.(Glu1352Lys)	missense_variant	1
BLCA	Bladder Urothelial Carcinoma	BRCA1	p.(Glu1581Lys)	missense_variant	1
BLCA	Bladder Urothelial Carcinoma	BRCA1	p.(Glu255Gln)	missense_variant	1
BLCA	Bladder Urothelial Carcinoma	BRCA1	p.(Glu438Lys)	missense_variant	1
BLCA	Bladder Urothelial Carcinoma	BRCA1	p.(Glu880Lys)	missense_variant	1
BLCA	Bladder Urothelial Carcinoma	BRCA1	p.(His239Asn)	missense_variant	1
BLCA	Bladder Urothelial Carcinoma	BRCA1	p.(His621Tyr)	missense_variant	1
BLCA	Bladder Urothelial Carcinoma	BRCA1	p.(Ile1061Thr)	missense_variant	1
BLCA	Bladder Urothelial Carcinoma	BRCA1	p.(Met1652Ile)	missense_variant	1
BLCA	Bladder Urothelial Carcinoma	BRCA1	p.(Ser1212Leu)	missense_variant	1
BLCA	Bladder Urothelial Carcinoma	BRCA1	p.(Ser1379Phe)	missense_variant	1
BLCA	Bladder Urothelial Carcinoma	BRCA1	p.(Ser1642Leu)	missense_variant	1
BLCA	Bladder Urothelial Carcinoma	BRCA1	p.(Ser425Phe)	missense_variant	1
BLCA	Bladder Urothelial Carcinoma	BRCA1	p.(Trp1508Arg)	missense_variant	1
BLCA	Bladder Urothelial Carcinoma	BRCA1	p.(Val1665Leu)	missense_variant	1
BLCA	Bladder Urothelial Carcinoma	BRCA2	p.(Ala2534Val)	missense_variant	1
BLCA	Bladder Urothelial Carcinoma	BRCA2	p.(Arg1622Thr)	missense_variant	1
BLCA	Bladder Urothelial Carcinoma	BRCA2	p.(Asp1340Asn)	missense_variant	1
BLCA	Bladder Urothelial Carcinoma	BRCA2	p.(Asp970His)	missense_variant	1
BLCA	Bladder Urothelial Carcinoma	BRCA2	p.(Gln1396*)	stop_gained	1
BLCA	Bladder Urothelial Carcinoma	BRCA2	p.(Gln1416*)	stop_gained	1
BLCA	Bladder Urothelial Carcinoma	BRCA2	p.(Glu2959*)	stop_gained	1
BLCA	Bladder Urothelial Carcinoma	BRCA2	p.(Glu550*)	stop_gained	1
BLCA	Bladder Urothelial Carcinoma	BRCA2	p.(Gly1963Glu)	missense_variant	1
BLCA	Bladder Urothelial Carcinoma	BRCA2	p.(His2178Tyr)	missense_variant	1
BLCA	Bladder Urothelial Carcinoma	BRCA2	p.(Ile3171Arg)	missense_variant	1
BLCA	Bladder Urothelial Carcinoma	BRCA2	p.(Leu2484Val)	missense_variant	1
BLCA	Bladder Urothelial Carcinoma	BRCA2	p.(Leu3352Val)	missense_variant	1
BLCA	Bladder Urothelial Carcinoma	BRCA2	p.(Lys549Asn)	missense_variant	1
BLCA	Bladder Urothelial Carcinoma	BRCA2	p.(Lys644Arg)	missense_variant	1
BLCA	Bladder Urothelial Carcinoma	BRCA2	p.(Ser1248Gly)	missense_variant	1
BLCA	Bladder Urothelial Carcinoma	BRCA2	p.(Ser1764*)	stop_gained	1
BLCA	Bladder Urothelial Carcinoma	BRCA2	p.(Ser1855Leu)	missense_variant	1
BLCA	Bladder Urothelial Carcinoma	BRCA2	p.(Ser1989*)	stop_gained	1
BLCA	Bladder Urothelial Carcinoma	BRCA2	p.(Ser2142Phe)	missense_variant	1
BLCA	Bladder Urothelial Carcinoma	BRCA2	p.(Ser2143Leu)	missense_variant	1
BLCA	Bladder Urothelial Carcinoma	BRCA2	p.(Thr1112Ala)	missense_variant	1
BLCA	Bladder Urothelial Carcinoma	BRD3	p.(Glu628Lys)	missense_variant	1
BLCA	Bladder Urothelial Carcinoma	BRD3	p.(Pro265Leu)	missense_variant	1
BLCA	Bladder Urothelial Carcinoma	BRD3	p.(Ser176Phe)	missense_variant	1
BLCA	Bladder Urothelial Carcinoma	BRD3	p.(Ser447Cys)	missense_variant	1
BLCA	Bladder Urothelial Carcinoma	BRD3	p.(Tyr94*)	stop_gained	1
BLCA	Bladder Urothelial Carcinoma	BRD4	p.(Arg444His)	missense_variant	1
BLCA	Bladder Urothelial Carcinoma	BRD4	p.(Arg68Thr)	missense_variant	1
BLCA	Bladder Urothelial Carcinoma	BRD4	p.(Gln1094Arg)	splice_region_variant,missense_variant	1
BLCA	Bladder Urothelial Carcinoma	BRD4	p.(Glu657Gln)	missense_variant	1
BLCA	Bladder Urothelial Carcinoma	BRD4	p.(Leu158Phe)	missense_variant	1
BLCA	Bladder Urothelial Carcinoma	BRD4	p.(Lys629Asn)	missense_variant	1
BLCA	Bladder Urothelial Carcinoma	BRD4	p.(Met107Ile)	missense_variant	1
BLCA	Bladder Urothelial Carcinoma	BRD4	p.(Met695Ile)	missense_variant	1
BLCA	Bladder Urothelial Carcinoma	BRD4	p.(Pro848Leu)	missense_variant	1
BLCA	Bladder Urothelial Carcinoma	BRD4	p.(Pro978_Pro980del)	inframe_deletion	1
BLCA	Bladder Urothelial Carcinoma	BRD4	p.(Ser712Phe)	missense_variant	1
BLCA	Bladder Urothelial Carcinoma	BRD4	p.(Ser717Pro)	missense_variant	1
BLCA	Bladder Urothelial Carcinoma	BRD4	p.(Val228Ile)	missense_variant	1
BLCA	Bladder Urothelial Carcinoma	BRIP1	p.(Gln524Glu)	missense_variant	1
BLCA	Bladder Urothelial Carcinoma	BRIP1	p.(Glu1104Gln)	missense_variant	1
BLCA	Bladder Urothelial Carcinoma	BRIP1	p.(Lys966*)	stop_gained	1
BLCA	Bladder Urothelial Carcinoma	BRIP1	p.(Pro23Leu)	missense_variant	1
BLCA	Bladder Urothelial Carcinoma	BRIP1	p.(Ser697Cys)	missense_variant	1
BLCA	Bladder Urothelial Carcinoma	BTK	p.(Gln341His)	missense_variant	1
BLCA	Bladder Urothelial Carcinoma	BTK	p.(Gln494His)	missense_variant	1
BLCA	Bladder Urothelial Carcinoma	BTK	p.(Glu605Lys)	missense_variant	1
BLCA	Bladder Urothelial Carcinoma	BTK	p.(Lys52Glu)	missense_variant	1
BLCA	Bladder Urothelial Carcinoma	CACNA1D	p.(Ala1396Gly)	missense_variant	1
BLCA	Bladder Urothelial Carcinoma	CACNA1D	p.(Ala89Val)	missense_variant	1
BLCA	Bladder Urothelial Carcinoma	CACNA1D	p.(Arg1398Thr)	missense_variant	1
BLCA	Bladder Urothelial Carcinoma	CACNA1D	p.(Arg1594Trp)	missense_variant	1
BLCA	Bladder Urothelial Carcinoma	CACNA1D	p.(Asn1254Ser)	missense_variant	1
BLCA	Bladder Urothelial Carcinoma	CACNA1D	p.(Asn1803Ser)	missense_variant	1
BLCA	Bladder Urothelial Carcinoma	CACNA1D	p.(Glu1511Lys)	missense_variant	1
BLCA	Bladder Urothelial Carcinoma	CACNA1D	p.(Glu1694Lys)	missense_variant	1
BLCA	Bladder Urothelial Carcinoma	CACNA1D	p.(Glu311Lys)	missense_variant	1
BLCA	Bladder Urothelial Carcinoma	CACNA1D	p.(Leu677Ile)	missense_variant	1
BLCA	Bladder Urothelial Carcinoma	CALR	p.(Ser126Leu)	missense_variant	2
BLCA	Bladder Urothelial Carcinoma	CALR	p.(Arg376His)	missense_variant	1
BLCA	Bladder Urothelial Carcinoma	CALR	p.(Gln267*)	stop_gained	1
BLCA	Bladder Urothelial Carcinoma	CALR	p.(Glu192Lys)	missense_variant	1
BLCA	Bladder Urothelial Carcinoma	CALR	p.(Glu270Lys)	missense_variant	1
BLCA	Bladder Urothelial Carcinoma	CALR	p.(Glu274Asp)	missense_variant	1
BLCA	Bladder Urothelial Carcinoma	CALR	p.(Ile157Met)	missense_variant	1
BLCA	Bladder Urothelial Carcinoma	CAMTA1	p.(Arg1411*)	stop_gained	1
BLCA	Bladder Urothelial Carcinoma	CAMTA1	p.(Arg520Trp)	missense_variant	1
BLCA	Bladder Urothelial Carcinoma	CAMTA1	p.(Arg811Trp)	missense_variant	1
BLCA	Bladder Urothelial Carcinoma	CAMTA1	p.(Glu1269Lys)	missense_variant	1
BLCA	Bladder Urothelial Carcinoma	CAMTA1	p.(Glu1497Lys)	missense_variant	1
BLCA	Bladder Urothelial Carcinoma	CAMTA1	p.(Glu1665Asp)	missense_variant	1
BLCA	Bladder Urothelial Carcinoma	CAMTA1	p.(Glu716Lys)	missense_variant	1
BLCA	Bladder Urothelial Carcinoma	CAMTA1	p.(Gly753Ser)	missense_variant	1
BLCA	Bladder Urothelial Carcinoma	CAMTA1	p.(His1519Tyr)	missense_variant	1
BLCA	Bladder Urothelial Carcinoma	CAMTA1	p.(Lys1635Asn)	missense_variant	1
BLCA	Bladder Urothelial Carcinoma	CAMTA1	p.(Met1644Ile)	missense_variant	1
BLCA	Bladder Urothelial Carcinoma	CAMTA1	p.(Ser344Phe)	missense_variant	1
BLCA	Bladder Urothelial Carcinoma	CAMTA1	p.(Thr1633Ala)	missense_variant	1
BLCA	Bladder Urothelial Carcinoma	CANT1	p.(Lys213Asn)	missense_variant	1
BLCA	Bladder Urothelial Carcinoma	CANT1	p.(Ser179Phe)	missense_variant	1
BLCA	Bladder Urothelial Carcinoma	CANT1	p.(Thr71Pro)	missense_variant	1
BLCA	Bladder Urothelial Carcinoma	CANT1	p.(Val1_Ser4del)	inframe_deletion	1
BLCA	Bladder Urothelial Carcinoma	CARD11	p.(Asp192Asn)	missense_variant	1
BLCA	Bladder Urothelial Carcinoma	CARD11	p.(Asp602His)	missense_variant	1
BLCA	Bladder Urothelial Carcinoma	CARD11	p.(Asp805Asn)	missense_variant	1
BLCA	Bladder Urothelial Carcinoma	CARD11	p.(Gln523Glu)	missense_variant	1
BLCA	Bladder Urothelial Carcinoma	CARD11	p.(Gln741His)	missense_variant	1
BLCA	Bladder Urothelial Carcinoma	CARD11	p.(Pro874Leu)	missense_variant	1
BLCA	Bladder Urothelial Carcinoma	CARD11	p.(Ser890Leu)	missense_variant	1
BLCA	Bladder Urothelial Carcinoma	CARS	p.(Glu326Lys)	missense_variant	1
BLCA	Bladder Urothelial Carcinoma	CARS	p.(Glu460Lys)	missense_variant	1
BLCA	Bladder Urothelial Carcinoma	CARS	p.(Glu733Lys)	missense_variant	1
BLCA	Bladder Urothelial Carcinoma	CASP8	p.(Arg230Lys)	missense_variant	1
BLCA	Bladder Urothelial Carcinoma	CASP8	p.(Gln482*)	stop_gained	1
BLCA	Bladder Urothelial Carcinoma	CASP8	p.(Lys205Asn)	missense_variant	1
BLCA	Bladder Urothelial Carcinoma	CASP8	p.(Pro411Leu)	missense_variant	1
BLCA	Bladder Urothelial Carcinoma	CBFA2T3	p.(Ala542Thr)	missense_variant	1
BLCA	Bladder Urothelial Carcinoma	CBFA2T3	p.(Asp440Asn)	missense_variant	1
BLCA	Bladder Urothelial Carcinoma	CBFA2T3	p.(Glu194Gln)	missense_variant	1
BLCA	Bladder Urothelial Carcinoma	CBFA2T3	p.(Glu429Gln)	missense_variant	1
BLCA	Bladder Urothelial Carcinoma	CBFA2T3	p.(Glu523Gln)	missense_variant	1
BLCA	Bladder Urothelial Carcinoma	CBFA2T3	p.(Glu612Lys)	missense_variant	1
BLCA	Bladder Urothelial Carcinoma	CBFA2T3	p.(Gly170Arg)	missense_variant	1
BLCA	Bladder Urothelial Carcinoma	CBFB	p.(Lys111Glu)	missense_variant	1
BLCA	Bladder Urothelial Carcinoma	CBFB	p.(Phe32Val)	missense_variant	1
BLCA	Bladder Urothelial Carcinoma	CBFB	p.(Ser53Leu)	missense_variant	1
BLCA	Bladder Urothelial Carcinoma	CBL	p.(Arg420Gln)	missense_variant	1
BLCA	Bladder Urothelial Carcinoma	CBL	p.(Asp348Asn)	missense_variant	1
BLCA	Bladder Urothelial Carcinoma	CBL	p.(Gln249Glu)	splice_region_variant,missense_variant	1
BLCA	Bladder Urothelial Carcinoma	CBL	p.(Gln856*)	stop_gained	1
BLCA	Bladder Urothelial Carcinoma	CBL	p.(Glu658Gln)	missense_variant	1
BLCA	Bladder Urothelial Carcinoma	CBL	p.(Ser483Phe)	missense_variant	1
BLCA	Bladder Urothelial Carcinoma	CBL	p.(Ser791*)	stop_gained	1
BLCA	Bladder Urothelial Carcinoma	CBL	p.(Ser900Cys)	missense_variant	1
BLCA	Bladder Urothelial Carcinoma	CBLB	p.(Asp340Asn)	missense_variant	1
BLCA	Bladder Urothelial Carcinoma	CBLB	p.(Asp472Asn)	missense_variant	1
BLCA	Bladder Urothelial Carcinoma	CBLB	p.(Gln887*)	stop_gained	1
BLCA	Bladder Urothelial Carcinoma	CBLB	p.(Gln96Arg)	missense_variant	1
BLCA	Bladder Urothelial Carcinoma	CBLB	p.(Leu253Phe)	missense_variant	1
BLCA	Bladder Urothelial Carcinoma	CBLB	p.(Lys938Glu)	missense_variant	1
BLCA	Bladder Urothelial Carcinoma	CBLB	p.(Pro876Ala)	missense_variant	1
BLCA	Bladder Urothelial Carcinoma	CBLB	p.(Ser623*)	stop_gained	1
BLCA	Bladder Urothelial Carcinoma	CBLB	p.(Val581Met)	missense_variant	1
BLCA	Bladder Urothelial Carcinoma	CBLC	p.(Arg103Gln)	missense_variant	2
BLCA	Bladder Urothelial Carcinoma	CBLC	p.(Asp360His)	missense_variant	1
BLCA	Bladder Urothelial Carcinoma	CCDC6	p.(Arg295Cys)	missense_variant	1
BLCA	Bladder Urothelial Carcinoma	CCDC6	p.(Asn338Asp)	missense_variant	1
BLCA	Bladder Urothelial Carcinoma	CCNB1IP1	p.(Glu5Lys)	missense_variant	1
BLCA	Bladder Urothelial Carcinoma	CCNB1IP1	p.(Ser138Cys)	missense_variant	1
BLCA	Bladder Urothelial Carcinoma	CCND1	p.(Arg87Ser)	missense_variant	1
BLCA	Bladder Urothelial Carcinoma	CCND1	p.(Glu172Lys)	missense_variant	1
BLCA	Bladder Urothelial Carcinoma	CCND1	p.(Glu172Val)	missense_variant	1
BLCA	Bladder Urothelial Carcinoma	CCND1	p.(Thr288Asn)	missense_variant	1
BLCA	Bladder Urothelial Carcinoma	CCND2	p.(Arg262Cys)	missense_variant	1
BLCA	Bladder Urothelial Carcinoma	CCND2	p.(Gln182Glu)	missense_variant	1
BLCA	Bladder Urothelial Carcinoma	CCND2	p.(Glu7Gln)	missense_variant	1
BLCA	Bladder Urothelial Carcinoma	CCND2	p.(Glu7Lys)	missense_variant	1
BLCA	Bladder Urothelial Carcinoma	CCND2	p.(Ile163Ser)	missense_variant	1
BLCA	Bladder Urothelial Carcinoma	CCND2	p.(Phe44Leu)	missense_variant	1
BLCA	Bladder Urothelial Carcinoma	CCND2	p.(Val15Met)	missense_variant	1
BLCA	Bladder Urothelial Carcinoma	CCND3	p.(Arg95Gln)	missense_variant	1
BLCA	Bladder Urothelial Carcinoma	CCND3	p.(Arg95Gly)	missense_variant	1
BLCA	Bladder Urothelial Carcinoma	CCND3	p.(Glu236Lys)	missense_variant	1
BLCA	Bladder Urothelial Carcinoma	CCNE1	p.(Arg145Leu)	missense_variant	1
BLCA	Bladder Urothelial Carcinoma	CCNE1	p.(Arg95Trp)	missense_variant	1
BLCA	Bladder Urothelial Carcinoma	CCNE1	p.(Ser317Leu)	splice_region_variant,missense_variant	1
BLCA	Bladder Urothelial Carcinoma	CD274	p.(Leu231Val)	missense_variant	1
BLCA	Bladder Urothelial Carcinoma	CD79B	p.(Ser45Leu)	missense_variant	1
BLCA	Bladder Urothelial Carcinoma	CD79B	p.(Trp79Cys)	missense_variant	1
BLCA	Bladder Urothelial Carcinoma	CDC73	p.(Arg147Cys)	missense_variant	1
BLCA	Bladder Urothelial Carcinoma	CDC73	p.(Gln346*)	stop_gained	1
BLCA	Bladder Urothelial Carcinoma	CDC73	p.(Leu404Val)	missense_variant	1
BLCA	Bladder Urothelial Carcinoma	CDC73	p.(Met318Leu)	missense_variant	1
BLCA	Bladder Urothelial Carcinoma	CDC73	p.(Phe307Leu)	missense_variant	1
BLCA	Bladder Urothelial Carcinoma	CDC73	p.(Thr279Ile)	missense_variant	1
BLCA	Bladder Urothelial Carcinoma	CDC73	p.(Thr314Asn)	missense_variant	1
BLCA	Bladder Urothelial Carcinoma	CDH1	p.(Asp400del)	inframe_deletion	1
BLCA	Bladder Urothelial Carcinoma	CDH1	p.(Asp819His)	missense_variant	1
BLCA	Bladder Urothelial Carcinoma	CDH1	p.(Glu35Lys)	missense_variant	1
BLCA	Bladder Urothelial Carcinoma	CDH1	p.(Glu702*)	stop_gained	1
BLCA	Bladder Urothelial Carcinoma	CDH1	p.(Glu763Lys)	missense_variant	1
BLCA	Bladder Urothelial Carcinoma	CDH1	p.(Ile650Met)	missense_variant	1
BLCA	Bladder Urothelial Carcinoma	CDH1	p.(Lys440Asn)	splice_region_variant,missense_variant	1
BLCA	Bladder Urothelial Carcinoma	CDH1	p.(Ser9Leu)	missense_variant	1
BLCA	Bladder Urothelial Carcinoma	CDH1	p.(Trp4Cys)	missense_variant	1
BLCA	Bladder Urothelial Carcinoma	CDH11	p.(Ala195Thr)	missense_variant	1
BLCA	Bladder Urothelial Carcinoma	CDH11	p.(Arg27Trp)	missense_variant	1
BLCA	Bladder Urothelial Carcinoma	CDH11	p.(Arg778His)	missense_variant	1
BLCA	Bladder Urothelial Carcinoma	CDH11	p.(His537Tyr)	missense_variant	1
BLCA	Bladder Urothelial Carcinoma	CDH11	p.(Pro532Leu)	missense_variant	1
BLCA	Bladder Urothelial Carcinoma	CDK12	p.(Ser283Leu)	missense_variant	2
BLCA	Bladder Urothelial Carcinoma	CDK12	p.(Arg1473Gln)	missense_variant	1
BLCA	Bladder Urothelial Carcinoma	CDK12	p.(Arg322Gln)	missense_variant	1
BLCA	Bladder Urothelial Carcinoma	CDK12	p.(Asp748Asn)	missense_variant	1
BLCA	Bladder Urothelial Carcinoma	CDK12	p.(Cys1255Phe)	missense_variant	1
BLCA	Bladder Urothelial Carcinoma	CDK12	p.(Gln1113*)	stop_gained	1
BLCA	Bladder Urothelial Carcinoma	CDK12	p.(Glu1263Gln)	missense_variant	1
BLCA	Bladder Urothelial Carcinoma	CDK12	p.(Glu510Gln)	missense_variant	1
BLCA	Bladder Urothelial Carcinoma	CDK12	p.(Glu98Lys)	missense_variant	1
BLCA	Bladder Urothelial Carcinoma	CDK12	p.(Gly16Glu)	missense_variant	1
BLCA	Bladder Urothelial Carcinoma	CDK12	p.(Gly28Asp)	missense_variant	1
BLCA	Bladder Urothelial Carcinoma	CDK12	p.(Lys418*)	stop_gained	1
BLCA	Bladder Urothelial Carcinoma	CDK12	p.(Lys418Arg)	missense_variant	1
BLCA	Bladder Urothelial Carcinoma	CDK12	p.(Pro1034Ser)	missense_variant	1
BLCA	Bladder Urothelial Carcinoma	CDK12	p.(Ser625Leu)	missense_variant	1
BLCA	Bladder Urothelial Carcinoma	CDKN1B	p.(Glu126Gln)	missense_variant	1
BLCA	Bladder Urothelial Carcinoma	CDKN1B	p.(Lys59*)	stop_gained	1
BLCA	Bladder Urothelial Carcinoma	CDKN1B	p.(Ser160Phe)	missense_variant	1
BLCA	Bladder Urothelial Carcinoma	CDKN1B	p.(Ser2*)	stop_gained	1
BLCA	Bladder Urothelial Carcinoma	CDKN2A	p.(Trp110*)	stop_gained	3
BLCA	Bladder Urothelial Carcinoma	CDKN2A	p.(Arg80*)	stop_gained	2
BLCA	Bladder Urothelial Carcinoma	CDKN2A	p.(Arg29Pro)	missense_variant	1
BLCA	Bladder Urothelial Carcinoma	CDKN2A	p.(Asp108Asn)	missense_variant	1
BLCA	Bladder Urothelial Carcinoma	CDKN2A	p.(Asp108His)	missense_variant	1
BLCA	Bladder Urothelial Carcinoma	CDKN2A	p.(Asp108Tyr)	missense_variant	1
BLCA	Bladder Urothelial Carcinoma	CDKN2A	p.(His83Tyr)	missense_variant	1
BLCA	Bladder Urothelial Carcinoma	CDKN2A	p.(Leu130Gln)	missense_variant	1
BLCA	Bladder Urothelial Carcinoma	CDKN2A	p.(Met53Ile)	missense_variant	1
BLCA	Bladder Urothelial Carcinoma	CDKN2A	p.(Ser12*)	stop_gained	1
BLCA	Bladder Urothelial Carcinoma	CDKN2A	p.(Ser12Leu)	missense_variant	1
BLCA	Bladder Urothelial Carcinoma	CDKN2C	p.(Glu151Gln)	missense_variant	1
BLCA	Bladder Urothelial Carcinoma	CDX2	p.(Asp10Asn)	missense_variant	1
BLCA	Bladder Urothelial Carcinoma	CDX2	p.(Gly301Val)	missense_variant	1
BLCA	Bladder Urothelial Carcinoma	CDX2	p.(Ser157Cys)	missense_variant	1
BLCA	Bladder Urothelial Carcinoma	CEBPA	p.(Glu10Lys)	missense_variant	1
BLCA	Bladder Urothelial Carcinoma	CEBPA	p.(Glu59Lys)	missense_variant	1
BLCA	Bladder Urothelial Carcinoma	CEBPA	p.(Gly122Trp)	missense_variant	1
BLCA	Bladder Urothelial Carcinoma	CEBPA	p.(Ile62Met)	missense_variant	1
BLCA	Bladder Urothelial Carcinoma	CEBPA	p.(Ser266Arg)	missense_variant	1
BLCA	Bladder Urothelial Carcinoma	CHD4	p.(Glu1613Gln)	missense_variant	2
BLCA	Bladder Urothelial Carcinoma	CHD4	p.(Cys467Tyr)	missense_variant	1
BLCA	Bladder Urothelial Carcinoma	CHD4	p.(Gln512*)	stop_gained	1
BLCA	Bladder Urothelial Carcinoma	CHD4	p.(Glu1379Lys)	missense_variant	1
BLCA	Bladder Urothelial Carcinoma	CHD4	p.(Glu1796Lys)	missense_variant	1
BLCA	Bladder Urothelial Carcinoma	CHD4	p.(Glu415Asp)	splice_region_variant,missense_variant	1
BLCA	Bladder Urothelial Carcinoma	CHD4	p.(Lys1606Asn)	missense_variant	1
BLCA	Bladder Urothelial Carcinoma	CHEK1	p.(Arg156Trp)	missense_variant	1
BLCA	Bladder Urothelial Carcinoma	CHEK1	p.(Arg160Cys)	missense_variant	1
BLCA	Bladder Urothelial Carcinoma	CHEK1	p.(Gln346His)	missense_variant	1
BLCA	Bladder Urothelial Carcinoma	CHEK1	p.(Glu104Lys)	missense_variant	1
BLCA	Bladder Urothelial Carcinoma	CHEK1	p.(Val67Leu)	missense_variant	1
BLCA	Bladder Urothelial Carcinoma	CHEK2	p.(Asn316Tyr)	missense_variant	1
BLCA	Bladder Urothelial Carcinoma	CHEK2	p.(Asp368Asn)	missense_variant	1
BLCA	Bladder Urothelial Carcinoma	CHEK2	p.(Asp368Gly)	missense_variant	1
BLCA	Bladder Urothelial Carcinoma	CHEK2	p.(Glu239Gln)	missense_variant	1
BLCA	Bladder Urothelial Carcinoma	CHEK2	p.(Glu273Lys)	missense_variant	1
BLCA	Bladder Urothelial Carcinoma	CHEK2	p.(Glu308Gln)	missense_variant	1
BLCA	Bladder Urothelial Carcinoma	CHEK2	p.(Pro92del)	inframe_deletion	1
BLCA	Bladder Urothelial Carcinoma	CHEK2	p.(Ser398Cys)	missense_variant	1
BLCA	Bladder Urothelial Carcinoma	CIC	p.(Asp266His)	missense_variant	1
BLCA	Bladder Urothelial Carcinoma	CIC	p.(Glu1224Gln)	missense_variant	1
BLCA	Bladder Urothelial Carcinoma	CIC	p.(Glu1513Lys)	missense_variant	1
BLCA	Bladder Urothelial Carcinoma	CIC	p.(Glu482Lys)	missense_variant	1
BLCA	Bladder Urothelial Carcinoma	CIC	p.(Gly1027Ala)	missense_variant	1
BLCA	Bladder Urothelial Carcinoma	CIC	p.(Gly855Asp)	missense_variant	1
BLCA	Bladder Urothelial Carcinoma	CIC	p.(Met208Ile)	missense_variant	1
BLCA	Bladder Urothelial Carcinoma	CIC	p.(Phe458Val)	missense_variant	1
BLCA	Bladder Urothelial Carcinoma	CIC	p.(Pro1210Leu)	missense_variant	1
BLCA	Bladder Urothelial Carcinoma	CIC	p.(Pro1210Ser)	missense_variant	1
BLCA	Bladder Urothelial Carcinoma	CIC	p.(Ser1197Cys)	missense_variant	1
BLCA	Bladder Urothelial Carcinoma	CIC	p.(Ser335Phe)	missense_variant	1
BLCA	Bladder Urothelial Carcinoma	CIC	p.(Ser721Cys)	missense_variant	1
BLCA	Bladder Urothelial Carcinoma	CIC	p.(Ser721Phe)	missense_variant	1
BLCA	Bladder Urothelial Carcinoma	CIC	p.(Ser904Phe)	missense_variant	1
BLCA	Bladder Urothelial Carcinoma	CIITA	p.(Arg441Gln)	missense_variant	1
BLCA	Bladder Urothelial Carcinoma	CIITA	p.(Leu758Val)	missense_variant	1
BLCA	Bladder Urothelial Carcinoma	CIITA	p.(Ser1125Leu)	missense_variant	1
BLCA	Bladder Urothelial Carcinoma	CIITA	p.(Ser215Phe)	missense_variant	1
BLCA	Bladder Urothelial Carcinoma	CIITA	p.(Ser293Leu)	missense_variant	1
BLCA	Bladder Urothelial Carcinoma	CLIP1	p.(Ser1162Leu)	missense_variant	2
BLCA	Bladder Urothelial Carcinoma	CLIP1	p.(Asn1252Lys)	missense_variant	1
BLCA	Bladder Urothelial Carcinoma	CLIP1	p.(Glu456Lys)	splice_region_variant,missense_variant	1
BLCA	Bladder Urothelial Carcinoma	CLIP1	p.(Lys1287Asn)	missense_variant	1
BLCA	Bladder Urothelial Carcinoma	CLIP1	p.(Lys1325Asn)	missense_variant	1
BLCA	Bladder Urothelial Carcinoma	CLIP1	p.(Ser122Leu)	missense_variant	1
BLCA	Bladder Urothelial Carcinoma	CLIP1	p.(Ser926Leu)	missense_variant	1
BLCA	Bladder Urothelial Carcinoma	CLIP1	p.(Ser930Cys)	missense_variant	1
BLCA	Bladder Urothelial Carcinoma	CLTC	p.(Ala592Val)	missense_variant	1
BLCA	Bladder Urothelial Carcinoma	CLTC	p.(Arg625Leu)	missense_variant	1
BLCA	Bladder Urothelial Carcinoma	CLTC	p.(Glu1166Lys)	missense_variant	1
BLCA	Bladder Urothelial Carcinoma	CLTC	p.(Glu1360Gln)	missense_variant	1
BLCA	Bladder Urothelial Carcinoma	CLTC	p.(Glu1413Gln)	missense_variant	1
BLCA	Bladder Urothelial Carcinoma	CLTC	p.(Glu1624Gln)	missense_variant	1
BLCA	Bladder Urothelial Carcinoma	CLTC	p.(Glu332Gln)	missense_variant	1
BLCA	Bladder Urothelial Carcinoma	CLTC	p.(Glu431Lys)	missense_variant	1
BLCA	Bladder Urothelial Carcinoma	CLTC	p.(Glu863Gln)	missense_variant	1
BLCA	Bladder Urothelial Carcinoma	CLTC	p.(Glu936Asp)	missense_variant	1
BLCA	Bladder Urothelial Carcinoma	CLTC	p.(Lys205Asn)	missense_variant	1
BLCA	Bladder Urothelial Carcinoma	CLTC	p.(Lys911Asn)	missense_variant	1
BLCA	Bladder Urothelial Carcinoma	CLTC	p.(Pro809Thr)	missense_variant	1
BLCA	Bladder Urothelial Carcinoma	CLTC	p.(Ser146Phe)	missense_variant	1
BLCA	Bladder Urothelial Carcinoma	CLTC	p.(Ser67Leu)	missense_variant	1
BLCA	Bladder Urothelial Carcinoma	CLTC	p.(Trp1386*)	stop_gained	1
BLCA	Bladder Urothelial Carcinoma	CLTC	p.(Tyr731Cys)	missense_variant	1
BLCA	Bladder Urothelial Carcinoma	CLTC	p.(Val959_Leu961del)	inframe_deletion	1
BLCA	Bladder Urothelial Carcinoma	CLTCL1	p.(Asn1400Ile)	missense_variant	1
BLCA	Bladder Urothelial Carcinoma	CLTCL1	p.(Ile802Met)	missense_variant	1
BLCA	Bladder Urothelial Carcinoma	CLTCL1	p.(Ile931Met)	missense_variant	1
BLCA	Bladder Urothelial Carcinoma	CNOT3	p.(Asn503Thr)	missense_variant	1
BLCA	Bladder Urothelial Carcinoma	CNOT3	p.(Asn69Ser)	missense_variant	1
BLCA	Bladder Urothelial Carcinoma	CNOT3	p.(Asp79Asn)	missense_variant	1
BLCA	Bladder Urothelial Carcinoma	CNOT3	p.(Pro320Leu)	missense_variant	1
BLCA	Bladder Urothelial Carcinoma	CNTRL	p.(Ala1261Thr)	missense_variant	1
BLCA	Bladder Urothelial Carcinoma	CNTRL	p.(Ala739Gly)	missense_variant	1
BLCA	Bladder Urothelial Carcinoma	CNTRL	p.(Arg1140*)	stop_gained	1
BLCA	Bladder Urothelial Carcinoma	CNTRL	p.(Arg1432Ser)	missense_variant	1
BLCA	Bladder Urothelial Carcinoma	CNTRL	p.(Arg1952Lys)	missense_variant	1
BLCA	Bladder Urothelial Carcinoma	CNTRL	p.(Asp541His)	missense_variant	1
BLCA	Bladder Urothelial Carcinoma	CNTRL	p.(Gln1662Glu)	missense_variant	1
BLCA	Bladder Urothelial Carcinoma	CNTRL	p.(Gln1933*)	stop_gained	1
BLCA	Bladder Urothelial Carcinoma	CNTRL	p.(Glu1078Asp)	missense_variant	1
BLCA	Bladder Urothelial Carcinoma	CNTRL	p.(Glu1420Lys)	missense_variant	1
BLCA	Bladder Urothelial Carcinoma	CNTRL	p.(Glu1422Lys)	missense_variant	1
BLCA	Bladder Urothelial Carcinoma	CNTRL	p.(Glu1434Lys)	missense_variant	1
BLCA	Bladder Urothelial Carcinoma	CNTRL	p.(Glu1446Lys)	missense_variant	1
BLCA	Bladder Urothelial Carcinoma	CNTRL	p.(Glu1794Lys)	missense_variant	1
BLCA	Bladder Urothelial Carcinoma	CNTRL	p.(Gly111Ser)	missense_variant	1
BLCA	Bladder Urothelial Carcinoma	CNTRL	p.(Leu1428Phe)	missense_variant	1
BLCA	Bladder Urothelial Carcinoma	CNTRL	p.(Pro418Ser)	missense_variant	1
BLCA	Bladder Urothelial Carcinoma	CNTRL	p.(Ser108Cys)	missense_variant	1
BLCA	Bladder Urothelial Carcinoma	CNTRL	p.(Ser1962Asn)	missense_variant	1
BLCA	Bladder Urothelial Carcinoma	COL1A1	p.(Gly1130Ser)	missense_variant	1
BLCA	Bladder Urothelial Carcinoma	COL1A1	p.(Gly728Arg)	missense_variant	1
BLCA	Bladder Urothelial Carcinoma	COL2A1	p.(Ala485Thr)	missense_variant	1
BLCA	Bladder Urothelial Carcinoma	COL2A1	p.(Arg1284Lys)	missense_variant	1
BLCA	Bladder Urothelial Carcinoma	COL2A1	p.(Arg344Gln)	missense_variant	1
BLCA	Bladder Urothelial Carcinoma	COL2A1	p.(Gln1265His)	missense_variant	1
BLCA	Bladder Urothelial Carcinoma	COL2A1	p.(Gln454His)	missense_variant	1
BLCA	Bladder Urothelial Carcinoma	COL2A1	p.(Gly504Ser)	missense_variant	1
BLCA	Bladder Urothelial Carcinoma	COL2A1	p.(Lys1294Asn)	missense_variant	1
BLCA	Bladder Urothelial Carcinoma	COL2A1	p.(Thr1383Met)	missense_variant	1
BLCA	Bladder Urothelial Carcinoma	COL2A1	p.(Val1169Ile)	missense_variant	1
BLCA	Bladder Urothelial Carcinoma	COL2A1	p.(Val1419Met)	missense_variant	1
BLCA	Bladder Urothelial Carcinoma	CREB1	p.(Glu287Gln)	missense_variant	1
BLCA	Bladder Urothelial Carcinoma	CREB3L1	p.(Arg295Gln)	missense_variant	1
BLCA	Bladder Urothelial Carcinoma	CREB3L1	p.(Glu131Gln)	missense_variant	1
BLCA	Bladder Urothelial Carcinoma	CREB3L1	p.(Pro174Arg)	missense_variant	1
BLCA	Bladder Urothelial Carcinoma	CREB3L1	p.(Ser242Cys)	missense_variant	1
BLCA	Bladder Urothelial Carcinoma	CREB3L1	p.(Ser77Pro)	missense_variant	1
BLCA	Bladder Urothelial Carcinoma	CREB3L1	p.(Ser98Gly)	missense_variant	1
BLCA	Bladder Urothelial Carcinoma	CREB3L2	p.(Pro469Ser)	missense_variant	1
BLCA	Bladder Urothelial Carcinoma	CREB3L2	p.(Trp14*)	stop_gained	1
BLCA	Bladder Urothelial Carcinoma	CREBBP	p.(Ala1473Thr)	missense_variant	1
BLCA	Bladder Urothelial Carcinoma	CREBBP	p.(Ala234Thr)	missense_variant	1
BLCA	Bladder Urothelial Carcinoma	CREBBP	p.(Arg1392*)	stop_gained	1
BLCA	Bladder Urothelial Carcinoma	CREBBP	p.(Arg1392Leu)	missense_variant	1
BLCA	Bladder Urothelial Carcinoma	CREBBP	p.(Arg1443His)	missense_variant	1
BLCA	Bladder Urothelial Carcinoma	CREBBP	p.(Arg1446Cys)	missense_variant	1
BLCA	Bladder Urothelial Carcinoma	CREBBP	p.(Arg1446Gly)	missense_variant	1
BLCA	Bladder Urothelial Carcinoma	CREBBP	p.(Arg424*)	stop_gained	1
BLCA	Bladder Urothelial Carcinoma	CREBBP	p.(Asp2396Asn)	missense_variant	1
BLCA	Bladder Urothelial Carcinoma	CREBBP	p.(Gln1491*)	stop_gained	1
BLCA	Bladder Urothelial Carcinoma	CREBBP	p.(Gln1579*)	stop_gained	1
BLCA	Bladder Urothelial Carcinoma	CREBBP	p.(Gln1928Glu)	missense_variant	1
BLCA	Bladder Urothelial Carcinoma	CREBBP	p.(Gln2304His)	missense_variant	1
BLCA	Bladder Urothelial Carcinoma	CREBBP	p.(Gln598*)	stop_gained	1
BLCA	Bladder Urothelial Carcinoma	CREBBP	p.(Gln792*)	stop_gained	1
BLCA	Bladder Urothelial Carcinoma	CREBBP	p.(Gln943*)	stop_gained	1
BLCA	Bladder Urothelial Carcinoma	CREBBP	p.(Glu1020Gln)	splice_region_variant,missense_variant	1
BLCA	Bladder Urothelial Carcinoma	CREBBP	p.(Glu1387Gln)	missense_variant	1
BLCA	Bladder Urothelial Carcinoma	CREBBP	p.(Glu1555*)	stop_gained	1
BLCA	Bladder Urothelial Carcinoma	CREBBP	p.(Gly1411Glu)	missense_variant	1
BLCA	Bladder Urothelial Carcinoma	CREBBP	p.(Gly1469Arg)	missense_variant	1
BLCA	Bladder Urothelial Carcinoma	CREBBP	p.(Gly1542Asp)	missense_variant	1
BLCA	Bladder Urothelial Carcinoma	CREBBP	p.(Ile1483Asn)	missense_variant	1
BLCA	Bladder Urothelial Carcinoma	CREBBP	p.(Leu1531Ile)	missense_variant	1
BLCA	Bladder Urothelial Carcinoma	CREBBP	p.(Lys1203Asn)	splice_region_variant,missense_variant	1
BLCA	Bladder Urothelial Carcinoma	CREBBP	p.(Lys1313Asn)	missense_variant	1
BLCA	Bladder Urothelial Carcinoma	CREBBP	p.(Met1798Ile)	missense_variant	1
BLCA	Bladder Urothelial Carcinoma	CREBBP	p.(Pro1123Thr)	splice_region_variant,missense_variant	1
BLCA	Bladder Urothelial Carcinoma	CREBBP	p.(Pro1475Arg)	missense_variant	1
BLCA	Bladder Urothelial Carcinoma	CREBBP	p.(Pro1476Leu)	missense_variant	1
BLCA	Bladder Urothelial Carcinoma	CREBBP	p.(Pro1494His)	missense_variant	1
BLCA	Bladder Urothelial Carcinoma	CREBBP	p.(Pro879Ser)	missense_variant	1
BLCA	Bladder Urothelial Carcinoma	CREBBP	p.(Ser1263*)	stop_gained	1
BLCA	Bladder Urothelial Carcinoma	CREBBP	p.(Ser1365Leu)	missense_variant	1
BLCA	Bladder Urothelial Carcinoma	CREBBP	p.(Ser1761*)	stop_gained	1
BLCA	Bladder Urothelial Carcinoma	CREBBP	p.(Ser32*)	stop_gained	1
BLCA	Bladder Urothelial Carcinoma	CREBBP	p.(Ser584Pro)	missense_variant	1
BLCA	Bladder Urothelial Carcinoma	CREBBP	p.(Ser944*)	stop_gained	1
BLCA	Bladder Urothelial Carcinoma	CREBBP	p.(Trp1472Arg)	missense_variant	1
BLCA	Bladder Urothelial Carcinoma	CREBBP	p.(Tyr1147Cys)	missense_variant	1
BLCA	Bladder Urothelial Carcinoma	CREBBP	p.(Tyr1175Cys)	missense_variant	1
BLCA	Bladder Urothelial Carcinoma	CREBBP	p.(Tyr1450Cys)	missense_variant	1
BLCA	Bladder Urothelial Carcinoma	CREBBP	p.(Tyr1519*)	stop_gained	1
BLCA	Bladder Urothelial Carcinoma	CRKL	p.(Asn272His)	missense_variant	1
BLCA	Bladder Urothelial Carcinoma	CRKL	p.(Asp79His)	missense_variant	1
BLCA	Bladder Urothelial Carcinoma	CRKL	p.(Pro203Arg)	missense_variant	1
BLCA	Bladder Urothelial Carcinoma	CRLF2	p.(Asp202His)	missense_variant	1
BLCA	Bladder Urothelial Carcinoma	CRLF2	p.(Leu261Phe)	missense_variant	1
BLCA	Bladder Urothelial Carcinoma	CRLF2	p.(Lys258Arg)	missense_variant	1
BLCA	Bladder Urothelial Carcinoma	CRLF2	p.(Ser52Phe)	missense_variant	1
BLCA	Bladder Urothelial Carcinoma	CRLF2	p.(Trp129*)	stop_gained	1
BLCA	Bladder Urothelial Carcinoma	CRTC1	p.(Gly72Arg)	missense_variant	1
BLCA	Bladder Urothelial Carcinoma	CRTC1	p.(Ser361Pro)	missense_variant	1
BLCA	Bladder Urothelial Carcinoma	CRTC3	p.(Arg428Gln)	missense_variant	1
BLCA	Bladder Urothelial Carcinoma	CRTC3	p.(Asn347Asp)	missense_variant	1
BLCA	Bladder Urothelial Carcinoma	CRTC3	p.(Pro350Leu)	missense_variant	1
BLCA	Bladder Urothelial Carcinoma	CSF3R	p.(Arg269His)	missense_variant	1
BLCA	Bladder Urothelial Carcinoma	CSF3R	p.(Gln481His)	missense_variant	1
BLCA	Bladder Urothelial Carcinoma	CSF3R	p.(Leu807Val)	missense_variant	1
BLCA	Bladder Urothelial Carcinoma	CSF3R	p.(Met525Ile)	splice_region_variant,missense_variant	1
BLCA	Bladder Urothelial Carcinoma	CSF3R	p.(Pro323Ser)	missense_variant	1
BLCA	Bladder Urothelial Carcinoma	CSF3R	p.(Pro704Leu)	missense_variant	1
BLCA	Bladder Urothelial Carcinoma	CTCF	p.(Arg368Cys)	missense_variant	1
BLCA	Bladder Urothelial Carcinoma	CTCF	p.(Asp581Asn)	missense_variant	1
BLCA	Bladder Urothelial Carcinoma	CTCF	p.(Asp618Asn)	missense_variant	1
BLCA	Bladder Urothelial Carcinoma	CTCF	p.(Glu348Lys)	missense_variant	1
BLCA	Bladder Urothelial Carcinoma	CTCF	p.(Ser354Phe)	missense_variant	1
BLCA	Bladder Urothelial Carcinoma	CTCF	p.(Ser610Phe)	missense_variant	1
BLCA	Bladder Urothelial Carcinoma	CTCF	p.(Tyr343*)	stop_gained	1
BLCA	Bladder Urothelial Carcinoma	CTNNA1	p.(Arg546Pro)	missense_variant	1
BLCA	Bladder Urothelial Carcinoma	CTNNA1	p.(Asp510Asn)	missense_variant	1
BLCA	Bladder Urothelial Carcinoma	CTNNA1	p.(Asp649His)	missense_variant	1
BLCA	Bladder Urothelial Carcinoma	CTNNA1	p.(Glu336Gln)	missense_variant	1
BLCA	Bladder Urothelial Carcinoma	CTNNA1	p.(Ser361Cys)	missense_variant	1
BLCA	Bladder Urothelial Carcinoma	CTNNA2	p.(Arg210Gln)	missense_variant	1
BLCA	Bladder Urothelial Carcinoma	CTNNA2	p.(Gln656*)	stop_gained	1
BLCA	Bladder Urothelial Carcinoma	CTNNA2	p.(Glu205Asp)	missense_variant	1
BLCA	Bladder Urothelial Carcinoma	CTNNA2	p.(Glu282Val)	missense_variant	1
BLCA	Bladder Urothelial Carcinoma	CTNNA2	p.(Glu404*)	stop_gained	1
BLCA	Bladder Urothelial Carcinoma	CTNNA2	p.(Gly731Asp)	splice_region_variant,missense_variant	1
BLCA	Bladder Urothelial Carcinoma	CTNNA2	p.(Ile689Arg)	missense_variant	1
BLCA	Bladder Urothelial Carcinoma	CTNNA2	p.(Ile791Met)	missense_variant	1
BLCA	Bladder Urothelial Carcinoma	CTNNA2	p.(Lys407Asn)	missense_variant	1
BLCA	Bladder Urothelial Carcinoma	CTNNA2	p.(Met672Thr)	missense_variant	1
BLCA	Bladder Urothelial Carcinoma	CTNNA2	p.(Ser505Leu)	missense_variant	1
BLCA	Bladder Urothelial Carcinoma	CTNNA2	p.(Ser82Ile)	missense_variant	1
BLCA	Bladder Urothelial Carcinoma	CTNNA3	p.(Arg659Lys)	splice_region_variant,missense_variant	1
BLCA	Bladder Urothelial Carcinoma	CTNNA3	p.(Arg890Thr)	missense_variant	1
BLCA	Bladder Urothelial Carcinoma	CTNNA3	p.(Glu106Lys)	missense_variant	1
BLCA	Bladder Urothelial Carcinoma	CTNNA3	p.(Glu565Gln)	missense_variant	1
BLCA	Bladder Urothelial Carcinoma	CTNNA3	p.(Glu654Lys)	missense_variant	1
BLCA	Bladder Urothelial Carcinoma	CTNNA3	p.(Glu669Gln)	missense_variant	1
BLCA	Bladder Urothelial Carcinoma	CTNNA3	p.(Glu690Lys)	missense_variant	1
BLCA	Bladder Urothelial Carcinoma	CTNNA3	p.(Glu865Gly)	missense_variant	1
BLCA	Bladder Urothelial Carcinoma	CTNNA3	p.(Thr629Ile)	splice_region_variant,missense_variant	1
BLCA	Bladder Urothelial Carcinoma	CTNNB1	p.(Arg18Ile)	missense_variant	1
BLCA	Bladder Urothelial Carcinoma	CTNNB1	p.(Arg550Pro)	missense_variant	1
BLCA	Bladder Urothelial Carcinoma	CTNNB1	p.(Glu399Lys)	missense_variant	1
BLCA	Bladder Urothelial Carcinoma	CTNNB1	p.(Met553Ile)	missense_variant	1
BLCA	Bladder Urothelial Carcinoma	CTNNB1	p.(Pro714Ser)	splice_region_variant,missense_variant	1
BLCA	Bladder Urothelial Carcinoma	CTNNB1	p.(Ser37Phe)	missense_variant	1
BLCA	Bladder Urothelial Carcinoma	CTNNB1	p.(Ser45Phe)	missense_variant	1
BLCA	Bladder Urothelial Carcinoma	CTNNB1	p.(Ser45Pro)	missense_variant	1
BLCA	Bladder Urothelial Carcinoma	CUX1	p.(Glu520Gln)	missense_variant	1
BLCA	Bladder Urothelial Carcinoma	CXCR4	p.(Ala141Thr)	missense_variant	1
BLCA	Bladder Urothelial Carcinoma	CYLD	p.(Gln26*)	stop_gained	1
BLCA	Bladder Urothelial Carcinoma	CYLD	p.(His334Tyr)	missense_variant	1
BLCA	Bladder Urothelial Carcinoma	DAXX	p.(Gln177Glu)	missense_variant	1
BLCA	Bladder Urothelial Carcinoma	DAXX	p.(Glu482Lys)	missense_variant	1
BLCA	Bladder Urothelial Carcinoma	DAXX	p.(Leu212Phe)	missense_variant	1
BLCA	Bladder Urothelial Carcinoma	DAXX	p.(Met76Ile)	missense_variant	1
BLCA	Bladder Urothelial Carcinoma	DAXX	p.(Ser176Cys)	missense_variant	1
BLCA	Bladder Urothelial Carcinoma	DAXX	p.(Ser429Tyr)	missense_variant	1
BLCA	Bladder Urothelial Carcinoma	DCTN1	p.(Gln908His)	missense_variant	1
BLCA	Bladder Urothelial Carcinoma	DCTN1	p.(Glu288Gln)	missense_variant	1
BLCA	Bladder Urothelial Carcinoma	DCTN1	p.(Glu571dup)	inframe_insertion	1
BLCA	Bladder Urothelial Carcinoma	DCTN1	p.(Glu691Gln)	missense_variant	1
BLCA	Bladder Urothelial Carcinoma	DCTN1	p.(Pro1052Ser)	missense_variant	1
BLCA	Bladder Urothelial Carcinoma	DDR2	p.(Glu270Lys)	missense_variant	1
BLCA	Bladder Urothelial Carcinoma	DDR2	p.(Glu556Gln)	missense_variant	1
BLCA	Bladder Urothelial Carcinoma	DDR2	p.(Phe842Leu)	missense_variant	1
BLCA	Bladder Urothelial Carcinoma	DDR2	p.(Ser65*)	stop_gained	1
BLCA	Bladder Urothelial Carcinoma	DDR2	p.(Val543Ile)	missense_variant	1
BLCA	Bladder Urothelial Carcinoma	DDX10	p.(Ser171*)	stop_gained	1
BLCA	Bladder Urothelial Carcinoma	DDX3X	p.(Asp354Val)	missense_variant	1
BLCA	Bladder Urothelial Carcinoma	DDX3X	p.(Glu169Gln)	missense_variant	1
BLCA	Bladder Urothelial Carcinoma	DDX3X	p.(Pro568Leu)	missense_variant	1
BLCA	Bladder Urothelial Carcinoma	DDX3X	p.(Tyr525Cys)	missense_variant	1
BLCA	Bladder Urothelial Carcinoma	DDX5	p.(Cys191Gly)	missense_variant	1
BLCA	Bladder Urothelial Carcinoma	DDX5	p.(Glu339Asp)	missense_variant	1
BLCA	Bladder Urothelial Carcinoma	DDX5	p.(His158Tyr)	missense_variant	1
BLCA	Bladder Urothelial Carcinoma	DDX6	p.(Arg174Thr)	missense_variant	1
BLCA	Bladder Urothelial Carcinoma	DDX6	p.(Arg206Pro)	missense_variant	1
BLCA	Bladder Urothelial Carcinoma	DDX6	p.(Asn342Lys)	missense_variant	1
BLCA	Bladder Urothelial Carcinoma	DDX6	p.(Asp249Asn)	missense_variant	1
BLCA	Bladder Urothelial Carcinoma	DDX6	p.(Gln345*)	stop_gained	1
BLCA	Bladder Urothelial Carcinoma	DDX6	p.(Gly201Glu)	missense_variant	1
BLCA	Bladder Urothelial Carcinoma	DDX6	p.(Leu45Pro)	missense_variant	1
BLCA	Bladder Urothelial Carcinoma	DDX6	p.(Ser132Cys)	missense_variant	1
BLCA	Bladder Urothelial Carcinoma	DEK	p.(Arg29Thr)	missense_variant	1
BLCA	Bladder Urothelial Carcinoma	DICER1	p.(Asp1077Asn)	missense_variant	1
BLCA	Bladder Urothelial Carcinoma	DICER1	p.(Asp730His)	missense_variant	1
BLCA	Bladder Urothelial Carcinoma	DICER1	p.(Gln108Glu)	missense_variant	1
BLCA	Bladder Urothelial Carcinoma	DICER1	p.(Leu1583Val)	missense_variant	1
BLCA	Bladder Urothelial Carcinoma	DICER1	p.(Leu649Ile)	missense_variant	1
BLCA	Bladder Urothelial Carcinoma	DICER1	p.(Pro1382Ser)	missense_variant	1
BLCA	Bladder Urothelial Carcinoma	DICER1	p.(Ser1585Leu)	missense_variant	1
BLCA	Bladder Urothelial Carcinoma	DICER1	p.(Ser549Cys)	missense_variant	1
BLCA	Bladder Urothelial Carcinoma	DNAJB1	p.(Arg13Cys)	missense_variant	1
BLCA	Bladder Urothelial Carcinoma	DNAJB1	p.(Arg249Thr)	missense_variant	1
BLCA	Bladder Urothelial Carcinoma	DNAJB1	p.(Arg295Gln)	missense_variant	1
BLCA	Bladder Urothelial Carcinoma	DNAJB1	p.(Asp161His)	missense_variant	1
BLCA	Bladder Urothelial Carcinoma	DNAJB1	p.(Glu18Lys)	missense_variant	1
BLCA	Bladder Urothelial Carcinoma	DNAJB1	p.(Glu207Lys)	missense_variant	1
BLCA	Bladder Urothelial Carcinoma	DNAJB1	p.(Glu309Lys)	missense_variant	1
BLCA	Bladder Urothelial Carcinoma	DNAJB1	p.(Glu43Lys)	missense_variant	1
BLCA	Bladder Urothelial Carcinoma	DNAJB1	p.(Gly299Ala)	missense_variant	1
BLCA	Bladder Urothelial Carcinoma	DNAJB1	p.(Trp212*)	stop_gained	1
BLCA	Bladder Urothelial Carcinoma	DNM2	p.(Arg364His)	missense_variant	1
BLCA	Bladder Urothelial Carcinoma	DNM2	p.(Asp95Asn)	missense_variant	1
BLCA	Bladder Urothelial Carcinoma	DNM2	p.(Gln830Glu)	missense_variant	1
BLCA	Bladder Urothelial Carcinoma	DNM2	p.(Glu255Lys)	missense_variant	1
BLCA	Bladder Urothelial Carcinoma	DNM2	p.(Glu345Lys)	missense_variant	1
BLCA	Bladder Urothelial Carcinoma	DNM2	p.(Leu227Phe)	missense_variant	1
BLCA	Bladder Urothelial Carcinoma	DNM2	p.(Pro749Ser)	missense_variant	1
BLCA	Bladder Urothelial Carcinoma	DNMT3A	p.(Asn403Lys)	missense_variant	1
BLCA	Bladder Urothelial Carcinoma	DNMT3A	p.(Phe608Leu)	missense_variant	1
BLCA	Bladder Urothelial Carcinoma	DROSHA	p.(Glu1111*)	stop_gained	1
BLCA	Bladder Urothelial Carcinoma	DROSHA	p.(Glu507Lys)	missense_variant	1
BLCA	Bladder Urothelial Carcinoma	DROSHA	p.(Pro563Ser)	missense_variant	1
BLCA	Bladder Urothelial Carcinoma	DROSHA	p.(Tyr228Cys)	missense_variant	1
BLCA	Bladder Urothelial Carcinoma	EGFR	p.(Asn128Asp)	missense_variant	1
BLCA	Bladder Urothelial Carcinoma	EGFR	p.(Glu1196Lys)	missense_variant	1
BLCA	Bladder Urothelial Carcinoma	EGFR	p.(Gly796Arg)	missense_variant	1
BLCA	Bladder Urothelial Carcinoma	EGFR	p.(Ile394Val)	missense_variant	1
BLCA	Bladder Urothelial Carcinoma	EGFR	p.(Ser1096Phe)	missense_variant	1
BLCA	Bladder Urothelial Carcinoma	EIF3E	p.(Arg270Cys)	missense_variant	1
BLCA	Bladder Urothelial Carcinoma	EIF3E	p.(Ile10Met)	missense_variant	1
BLCA	Bladder Urothelial Carcinoma	EIF4A2	p.(Arg320Leu)	missense_variant	1
BLCA	Bladder Urothelial Carcinoma	EIF4A2	p.(Asp349Tyr)	missense_variant	1
BLCA	Bladder Urothelial Carcinoma	EIF4A2	p.(Gln78Glu)	missense_variant	1
BLCA	Bladder Urothelial Carcinoma	EIF4A2	p.(Gly362Asp)	missense_variant	1
BLCA	Bladder Urothelial Carcinoma	EIF4A2	p.(Leu242Phe)	missense_variant	1
BLCA	Bladder Urothelial Carcinoma	EIF4A2	p.(Leu280Phe)	missense_variant	1
BLCA	Bladder Urothelial Carcinoma	ELF4	p.(Arg179Trp)	splice_region_variant,missense_variant	1
BLCA	Bladder Urothelial Carcinoma	ELF4	p.(Asp109His)	missense_variant	1
BLCA	Bladder Urothelial Carcinoma	ELF4	p.(Gln315*)	stop_gained	1
BLCA	Bladder Urothelial Carcinoma	ELF4	p.(Glu166*)	stop_gained	1
BLCA	Bladder Urothelial Carcinoma	ELF4	p.(Ser618Phe)	missense_variant	1
BLCA	Bladder Urothelial Carcinoma	ELK4	p.(Arg43Cys)	missense_variant	1
BLCA	Bladder Urothelial Carcinoma	ELK4	p.(Gln182*)	stop_gained	1
BLCA	Bladder Urothelial Carcinoma	ELK4	p.(Gln288*)	stop_gained	1
BLCA	Bladder Urothelial Carcinoma	ELK4	p.(Glu177Asp)	missense_variant	1
BLCA	Bladder Urothelial Carcinoma	ELK4	p.(Leu165Phe)	missense_variant	1
BLCA	Bladder Urothelial Carcinoma	ELK4	p.(Ser402Phe)	missense_variant	1
BLCA	Bladder Urothelial Carcinoma	ELK4	p.(Thr193Arg)	missense_variant	1
BLCA	Bladder Urothelial Carcinoma	ELL	p.(Glu73Lys)	missense_variant	1
BLCA	Bladder Urothelial Carcinoma	ELL	p.(Leu245His)	missense_variant	1
BLCA	Bladder Urothelial Carcinoma	EML4	p.(Arg142*)	stop_gained	1
BLCA	Bladder Urothelial Carcinoma	EML4	p.(Asp243Asn)	missense_variant	1
BLCA	Bladder Urothelial Carcinoma	EML4	p.(Asp666Asn)	missense_variant	1
BLCA	Bladder Urothelial Carcinoma	EML4	p.(His95Tyr)	missense_variant	1
BLCA	Bladder Urothelial Carcinoma	EML4	p.(Val208Leu)	missense_variant	1
BLCA	Bladder Urothelial Carcinoma	EMSY	p.(Ser704*)	stop_gained	1
BLCA	Bladder Urothelial Carcinoma	EMSY	p.(Thr1073Ala)	missense_variant	1
BLCA	Bladder Urothelial Carcinoma	EP300	p.(Gln224*)	stop_gained	2
BLCA	Bladder Urothelial Carcinoma	EP300	p.(*2415Tyrext)	stop_lost	1
BLCA	Bladder Urothelial Carcinoma	EP300	p.(Ala22Val)	missense_variant	1
BLCA	Bladder Urothelial Carcinoma	EP300	p.(Arg200Gln)	missense_variant	1
BLCA	Bladder Urothelial Carcinoma	EP300	p.(Arg604Gln)	missense_variant	1
BLCA	Bladder Urothelial Carcinoma	EP300	p.(Arg86Leu)	missense_variant	1
BLCA	Bladder Urothelial Carcinoma	EP300	p.(Asp1399Asn)	missense_variant	1
BLCA	Bladder Urothelial Carcinoma	EP300	p.(Asp1399Tyr)	missense_variant	1
BLCA	Bladder Urothelial Carcinoma	EP300	p.(Asp1445Gly)	missense_variant	1
BLCA	Bladder Urothelial Carcinoma	EP300	p.(Asp1472His)	missense_variant	1
BLCA	Bladder Urothelial Carcinoma	EP300	p.(Asp1493His)	missense_variant	1
BLCA	Bladder Urothelial Carcinoma	EP300	p.(Asp1507Asn)	missense_variant	1
BLCA	Bladder Urothelial Carcinoma	EP300	p.(Asp1507Glu)	missense_variant	1
BLCA	Bladder Urothelial Carcinoma	EP300	p.(Cys1201Tyr)	missense_variant	1
BLCA	Bladder Urothelial Carcinoma	EP300	p.(Cys1385Tyr)	missense_variant	1
BLCA	Bladder Urothelial Carcinoma	EP300	p.(Gln1379Pro)	missense_variant	1
BLCA	Bladder Urothelial Carcinoma	EP300	p.(Gln1464*)	stop_gained	1
BLCA	Bladder Urothelial Carcinoma	EP300	p.(Gln275*)	stop_gained	1
BLCA	Bladder Urothelial Carcinoma	EP300	p.(Gln577*)	stop_gained	1
BLCA	Bladder Urothelial Carcinoma	EP300	p.(Glu1008Gln)	missense_variant	1
BLCA	Bladder Urothelial Carcinoma	EP300	p.(Glu52Gln)	missense_variant	1
BLCA	Bladder Urothelial Carcinoma	EP300	p.(Leu583Phe)	missense_variant	1
BLCA	Bladder Urothelial Carcinoma	EP300	p.(Lys489Asn)	missense_variant	1
BLCA	Bladder Urothelial Carcinoma	EP300	p.(Met1930Val)	missense_variant	1
BLCA	Bladder Urothelial Carcinoma	EP300	p.(Met372Ile)	missense_variant	1
BLCA	Bladder Urothelial Carcinoma	EP300	p.(Met775Ile)	missense_variant	1
BLCA	Bladder Urothelial Carcinoma	EP300	p.(Phe1403Leu)	missense_variant	1
BLCA	Bladder Urothelial Carcinoma	EP300	p.(Pro727Thr)	missense_variant	1
BLCA	Bladder Urothelial Carcinoma	EP300	p.(Ser28Asn)	missense_variant	1
BLCA	Bladder Urothelial Carcinoma	EP300	p.(Ser916*)	stop_gained	1
BLCA	Bladder Urothelial Carcinoma	EPAS1	p.(Ala38Pro)	missense_variant	1
BLCA	Bladder Urothelial Carcinoma	EPAS1	p.(Cys25Trp)	missense_variant	1
BLCA	Bladder Urothelial Carcinoma	EPAS1	p.(Glu502Lys)	missense_variant	1
BLCA	Bladder Urothelial Carcinoma	EPAS1	p.(Gly852Glu)	missense_variant	1
BLCA	Bladder Urothelial Carcinoma	EPAS1	p.(His39Leu)	missense_variant	1
BLCA	Bladder Urothelial Carcinoma	EPAS1	p.(Ile533_Pro544del)	inframe_deletion	1
BLCA	Bladder Urothelial Carcinoma	EPAS1	p.(Ser478Cys)	missense_variant	1
BLCA	Bladder Urothelial Carcinoma	EPS15	p.(Asp128Asn)	missense_variant	1
BLCA	Bladder Urothelial Carcinoma	EPS15	p.(Asp163Tyr)	missense_variant	1
BLCA	Bladder Urothelial Carcinoma	EPS15	p.(Gln346His)	splice_region_variant,missense_variant	1
BLCA	Bladder Urothelial Carcinoma	EPS15	p.(Glu127Lys)	missense_variant	1
BLCA	Bladder Urothelial Carcinoma	EPS15	p.(Glu184Lys)	missense_variant	1
BLCA	Bladder Urothelial Carcinoma	EPS15	p.(Glu421Lys)	missense_variant	1
BLCA	Bladder Urothelial Carcinoma	EPS15	p.(Leu478Val)	missense_variant	1
BLCA	Bladder Urothelial Carcinoma	EPS15	p.(Phe329Leu)	missense_variant	1
BLCA	Bladder Urothelial Carcinoma	EPS15	p.(Phe658Leu)	missense_variant	1
BLCA	Bladder Urothelial Carcinoma	ERBB2	p.(Ser310Phe)	missense_variant	7
BLCA	Bladder Urothelial Carcinoma	ERBB2	p.(Glu717Lys)	missense_variant	3
BLCA	Bladder Urothelial Carcinoma	ERBB2	p.(Arg678Gln)	missense_variant	2
BLCA	Bladder Urothelial Carcinoma	ERBB2	p.(Glu1229Gln)	missense_variant	2
BLCA	Bladder Urothelial Carcinoma	ERBB2	p.(Leu755Ser)	missense_variant	2
BLCA	Bladder Urothelial Carcinoma	ERBB2	p.(Ser310Tyr)	missense_variant	2
BLCA	Bladder Urothelial Carcinoma	ERBB2	p.(Val697Leu)	missense_variant	2
BLCA	Bladder Urothelial Carcinoma	ERBB2	p.(Arg103Gln)	missense_variant	1
BLCA	Bladder Urothelial Carcinoma	ERBB2	p.(Asp277His)	missense_variant	1
BLCA	Bladder Urothelial Carcinoma	ERBB2	p.(Asp769His)	splice_region_variant,missense_variant	1
BLCA	Bladder Urothelial Carcinoma	ERBB2	p.(Asp769Tyr)	splice_region_variant,missense_variant	1
BLCA	Bladder Urothelial Carcinoma	ERBB2	p.(Gln1206*)	stop_gained	1
BLCA	Bladder Urothelial Carcinoma	ERBB2	p.(Gly292Arg)	missense_variant	1
BLCA	Bladder Urothelial Carcinoma	ERBB2	p.(Gly776Val)	missense_variant	1
BLCA	Bladder Urothelial Carcinoma	ERBB2	p.(Ile767Met)	missense_variant	1
BLCA	Bladder Urothelial Carcinoma	ERBB2	p.(Leu313Val)	missense_variant	1
BLCA	Bladder Urothelial Carcinoma	ERBB2	p.(Leu377Val)	missense_variant	1
BLCA	Bladder Urothelial Carcinoma	ERBB2	p.(Leu494Phe)	missense_variant	1
BLCA	Bladder Urothelial Carcinoma	ERBB2	p.(Phe258Leu)	missense_variant	1
BLCA	Bladder Urothelial Carcinoma	ERBB2	p.(Ser250Phe)	missense_variant	1
BLCA	Bladder Urothelial Carcinoma	ERBB2	p.(Ser728Phe)	missense_variant	1
BLCA	Bladder Urothelial Carcinoma	ERBB2	p.(Thr862Ala)	missense_variant	1
BLCA	Bladder Urothelial Carcinoma	ERBB2	p.(Val697Met)	missense_variant	1
BLCA	Bladder Urothelial Carcinoma	ERBB3	p.(Glu332Lys)	missense_variant	4
BLCA	Bladder Urothelial Carcinoma	ERBB3	p.(Asp297Tyr)	missense_variant	2
BLCA	Bladder Urothelial Carcinoma	ERBB3	p.(Met60Lys)	missense_variant	2
BLCA	Bladder Urothelial Carcinoma	ERBB3	p.(Met91Ile)	missense_variant	2
BLCA	Bladder Urothelial Carcinoma	ERBB3	p.(Val104Leu)	missense_variant	2
BLCA	Bladder Urothelial Carcinoma	ERBB3	p.(Ala232Val)	missense_variant	1
BLCA	Bladder Urothelial Carcinoma	ERBB3	p.(Arg193Gln)	missense_variant	1
BLCA	Bladder Urothelial Carcinoma	ERBB3	p.(Arg81Gly)	missense_variant	1
BLCA	Bladder Urothelial Carcinoma	ERBB3	p.(Asp501Asn)	missense_variant	1
BLCA	Bladder Urothelial Carcinoma	ERBB3	p.(Gln1296*)	stop_gained	1
BLCA	Bladder Urothelial Carcinoma	ERBB3	p.(Glu1018Gln)	missense_variant	1
BLCA	Bladder Urothelial Carcinoma	ERBB3	p.(Glu1095Gln)	missense_variant	1
BLCA	Bladder Urothelial Carcinoma	ERBB3	p.(Glu1105Gln)	missense_variant	1
BLCA	Bladder Urothelial Carcinoma	ERBB3	p.(Glu1218Lys)	missense_variant	1
BLCA	Bladder Urothelial Carcinoma	ERBB3	p.(Glu1223Lys)	missense_variant	1
BLCA	Bladder Urothelial Carcinoma	ERBB3	p.(Glu928Gln)	missense_variant	1
BLCA	Bladder Urothelial Carcinoma	ERBB3	p.(Gly284Arg)	missense_variant	1
BLCA	Bladder Urothelial Carcinoma	ERBB3	p.(Gly337Arg)	missense_variant	1
BLCA	Bladder Urothelial Carcinoma	ERBB3	p.(Gly582Trp)	missense_variant	1
BLCA	Bladder Urothelial Carcinoma	ERBB3	p.(Gly595Arg)	missense_variant	1
BLCA	Bladder Urothelial Carcinoma	ERBB3	p.(His584Asp)	missense_variant	1
BLCA	Bladder Urothelial Carcinoma	ERBB3	p.(Lys329Glu)	missense_variant	1
BLCA	Bladder Urothelial Carcinoma	ERBB3	p.(Lys434Glu)	missense_variant	1
BLCA	Bladder Urothelial Carcinoma	ERBB3	p.(Pro1081Ala)	missense_variant	1
BLCA	Bladder Urothelial Carcinoma	ERBB3	p.(Ser1234Phe)	missense_variant	1
BLCA	Bladder Urothelial Carcinoma	ERBB3	p.(Ser846Ile)	missense_variant	1
BLCA	Bladder Urothelial Carcinoma	ERBB3	p.(Val296Glu)	missense_variant	1
BLCA	Bladder Urothelial Carcinoma	ERBB4	p.(Glu1020Lys)	missense_variant	1
BLCA	Bladder Urothelial Carcinoma	ERBB4	p.(Glu836Lys)	missense_variant	1
BLCA	Bladder Urothelial Carcinoma	ERBB4	p.(Glu912Lys)	missense_variant	1
BLCA	Bladder Urothelial Carcinoma	ERBB4	p.(Gly286Glu)	missense_variant	1
BLCA	Bladder Urothelial Carcinoma	ERBB4	p.(Gly500Glu)	missense_variant	1
BLCA	Bladder Urothelial Carcinoma	ERBB4	p.(Leu788Met)	missense_variant	1
BLCA	Bladder Urothelial Carcinoma	ERBB4	p.(Pro739Ser)	missense_variant	1
BLCA	Bladder Urothelial Carcinoma	ERBB4	p.(Tyr283His)	missense_variant	1
BLCA	Bladder Urothelial Carcinoma	ERC1	p.(Arg867Ser)	missense_variant	1
BLCA	Bladder Urothelial Carcinoma	ERC1	p.(Arg913Pro)	missense_variant	1
BLCA	Bladder Urothelial Carcinoma	ERC1	p.(Gln851*)	stop_gained	1
BLCA	Bladder Urothelial Carcinoma	ERC1	p.(Glu533Gln)	missense_variant	1
BLCA	Bladder Urothelial Carcinoma	ERC1	p.(Ser322Phe)	missense_variant	1
BLCA	Bladder Urothelial Carcinoma	ERC1	p.(Ser389*)	stop_gained	1
BLCA	Bladder Urothelial Carcinoma	ERC1	p.(Ser688*)	stop_gained	1
BLCA	Bladder Urothelial Carcinoma	ERC1	p.(Ser865Leu)	missense_variant	1
BLCA	Bladder Urothelial Carcinoma	ERC1	p.(Thr628Arg)	missense_variant	1
BLCA	Bladder Urothelial Carcinoma	ERCC2	p.(Tyr72Cys)	missense_variant	5
BLCA	Bladder Urothelial Carcinoma	ERCC2	p.(Asn238Ser)	missense_variant	3
BLCA	Bladder Urothelial Carcinoma	ERCC2	p.(Glu606Lys)	missense_variant	3
BLCA	Bladder Urothelial Carcinoma	ERCC2	p.(Thr484Met)	missense_variant	3
BLCA	Bladder Urothelial Carcinoma	ERCC2	p.(Ser44Leu)	missense_variant	2
BLCA	Bladder Urothelial Carcinoma	ERCC2	p.(Ala529Thr)	missense_variant	1
BLCA	Bladder Urothelial Carcinoma	ERCC2	p.(Arg378Cys)	missense_variant	1
BLCA	Bladder Urothelial Carcinoma	ERCC2	p.(Arg487Trp)	missense_variant	1
BLCA	Bladder Urothelial Carcinoma	ERCC2	p.(Arg75Lys)	missense_variant	1
BLCA	Bladder Urothelial Carcinoma	ERCC2	p.(Asp609Asn)	missense_variant	1
BLCA	Bladder Urothelial Carcinoma	ERCC2	p.(Glu606Gln)	missense_variant	1
BLCA	Bladder Urothelial Carcinoma	ERCC2	p.(Glu79Asp)	missense_variant	1
BLCA	Bladder Urothelial Carcinoma	ERCC2	p.(Glu86Asp)	missense_variant	1
BLCA	Bladder Urothelial Carcinoma	ERCC2	p.(Gly607Ala)	missense_variant	1
BLCA	Bladder Urothelial Carcinoma	ERCC2	p.(Gly665Ala)	missense_variant	1
BLCA	Bladder Urothelial Carcinoma	ERCC2	p.(Gly665Ser)	missense_variant	1
BLCA	Bladder Urothelial Carcinoma	ERCC2	p.(Gly675Val)	missense_variant	1
BLCA	Bladder Urothelial Carcinoma	ERCC2	p.(His237Gln)	missense_variant	1
BLCA	Bladder Urothelial Carcinoma	ERCC2	p.(Ile80Phe)	missense_variant	1
BLCA	Bladder Urothelial Carcinoma	ERCC2	p.(Phe157Leu)	missense_variant	1
BLCA	Bladder Urothelial Carcinoma	ERCC2	p.(Pro463Ala)	missense_variant	1
BLCA	Bladder Urothelial Carcinoma	ERCC2	p.(Pro463Gln)	missense_variant	1
BLCA	Bladder Urothelial Carcinoma	ERCC2	p.(Tyr14Cys)	missense_variant	1
BLCA	Bladder Urothelial Carcinoma	ERCC3	p.(Arg198His)	missense_variant	1
BLCA	Bladder Urothelial Carcinoma	ERCC3	p.(Thr417Ile)	missense_variant	1
BLCA	Bladder Urothelial Carcinoma	ERCC3	p.(Val458Met)	missense_variant	1
BLCA	Bladder Urothelial Carcinoma	ERCC4	p.(Asp263His)	missense_variant	1
BLCA	Bladder Urothelial Carcinoma	ERCC4	p.(Glu631Gln)	missense_variant	1
BLCA	Bladder Urothelial Carcinoma	ERCC4	p.(Glu707Gln)	missense_variant	1
BLCA	Bladder Urothelial Carcinoma	ERCC4	p.(Glu811Gln)	missense_variant	1
BLCA	Bladder Urothelial Carcinoma	ERCC4	p.(Met748Ile)	missense_variant	1
BLCA	Bladder Urothelial Carcinoma	ERCC5	p.(Arg1413Thr)	missense_variant	1
BLCA	Bladder Urothelial Carcinoma	ERCC5	p.(Arg499His)	missense_variant	1
BLCA	Bladder Urothelial Carcinoma	ERCC5	p.(Glu1137*)	stop_gained	1
BLCA	Bladder Urothelial Carcinoma	ERCC5	p.(Gly1141Ala)	missense_variant	1
BLCA	Bladder Urothelial Carcinoma	ERCC5	p.(His514Tyr)	missense_variant	1
BLCA	Bladder Urothelial Carcinoma	ERCC5	p.(Pro1379Ala)	missense_variant	1
BLCA	Bladder Urothelial Carcinoma	ERCC5	p.(Ser1548Leu)	missense_variant	1
BLCA	Bladder Urothelial Carcinoma	ERCC5	p.(Ser1550*)	stop_gained	1
BLCA	Bladder Urothelial Carcinoma	ERCC5	p.(Trp7*)	stop_gained	1
BLCA	Bladder Urothelial Carcinoma	ERCC6	p.(Arg1106Met)	missense_variant	1
BLCA	Bladder Urothelial Carcinoma	ERCC6	p.(Arg1301His)	missense_variant	1
BLCA	Bladder Urothelial Carcinoma	ERCC6	p.(Glu495Lys)	missense_variant	1
BLCA	Bladder Urothelial Carcinoma	ERCC6	p.(Ser838Thr)	missense_variant	1
BLCA	Bladder Urothelial Carcinoma	ERG	p.(Arg203Lys)	missense_variant	1
BLCA	Bladder Urothelial Carcinoma	ESR1	p.(Glu323Lys)	missense_variant	1
BLCA	Bladder Urothelial Carcinoma	ESR1	p.(Gly160Val)	missense_variant	1
BLCA	Bladder Urothelial Carcinoma	ESR1	p.(Leu44Val)	missense_variant	1
BLCA	Bladder Urothelial Carcinoma	ESR1	p.(Trp292Arg)	missense_variant	1
BLCA	Bladder Urothelial Carcinoma	ETNK1	p.(Gly205Ala)	missense_variant	1
BLCA	Bladder Urothelial Carcinoma	ETNK1	p.(Leu374Phe)	missense_variant	1
BLCA	Bladder Urothelial Carcinoma	ETV1	p.(Arg115Gly)	missense_variant	1
BLCA	Bladder Urothelial Carcinoma	ETV1	p.(Arg195Cys)	missense_variant	1
BLCA	Bladder Urothelial Carcinoma	ETV1	p.(Gln194Glu)	missense_variant	1
BLCA	Bladder Urothelial Carcinoma	ETV1	p.(Gly382Glu)	missense_variant	1
BLCA	Bladder Urothelial Carcinoma	ETV1	p.(Met442Ile)	missense_variant	1
BLCA	Bladder Urothelial Carcinoma	ETV1	p.(Ser76Ile)	missense_variant	1
BLCA	Bladder Urothelial Carcinoma	ETV4	p.(Glu30Lys)	missense_variant	3
BLCA	Bladder Urothelial Carcinoma	ETV4	p.(Asp269His)	missense_variant	1
BLCA	Bladder Urothelial Carcinoma	ETV4	p.(Asp309Asn)	missense_variant	1
BLCA	Bladder Urothelial Carcinoma	ETV4	p.(Glu75*)	stop_gained	1
BLCA	Bladder Urothelial Carcinoma	ETV4	p.(Met367Ile)	missense_variant	1
BLCA	Bladder Urothelial Carcinoma	ETV4	p.(Ser398Trp)	missense_variant	1
BLCA	Bladder Urothelial Carcinoma	ETV5	p.(Arg498His)	missense_variant	1
BLCA	Bladder Urothelial Carcinoma	ETV5	p.(Glu249Lys)	missense_variant	1
BLCA	Bladder Urothelial Carcinoma	ETV5	p.(Glu60Lys)	missense_variant	1
BLCA	Bladder Urothelial Carcinoma	ETV5	p.(Gly261Arg)	missense_variant	1
BLCA	Bladder Urothelial Carcinoma	ETV6	p.(Arg378Pro)	missense_variant	1
BLCA	Bladder Urothelial Carcinoma	ETV6	p.(Glu392Lys)	missense_variant	1
BLCA	Bladder Urothelial Carcinoma	ETV6	p.(Glu438Gln)	missense_variant	1
BLCA	Bladder Urothelial Carcinoma	ETV6	p.(Pro324Leu)	missense_variant	1
BLCA	Bladder Urothelial Carcinoma	ETV6	p.(Tyr391Cys)	missense_variant	1
BLCA	Bladder Urothelial Carcinoma	ETV6	p.(Val66Ile)	missense_variant	1
BLCA	Bladder Urothelial Carcinoma	EWSR1	p.(Pro504Ser)	missense_variant	1
BLCA	Bladder Urothelial Carcinoma	EZH2	p.(Arg690Gly)	missense_variant	1
BLCA	Bladder Urothelial Carcinoma	EZH2	p.(Arg690His)	missense_variant	1
BLCA	Bladder Urothelial Carcinoma	EZH2	p.(Pro370Ser)	missense_variant	1
BLCA	Bladder Urothelial Carcinoma	EZH2	p.(Ser644*)	stop_gained	1
BLCA	Bladder Urothelial Carcinoma	EZR	p.(Ala418Thr)	splice_region_variant,missense_variant	1
BLCA	Bladder Urothelial Carcinoma	EZR	p.(Arg180Pro)	missense_variant	1
BLCA	Bladder Urothelial Carcinoma	EZR	p.(Gln530*)	stop_gained	1
BLCA	Bladder Urothelial Carcinoma	EZR	p.(Glu390Gln)	missense_variant	1
BLCA	Bladder Urothelial Carcinoma	EZR	p.(Ile245Met)	missense_variant	1
BLCA	Bladder Urothelial Carcinoma	FAM46C	p.(Arg56Cys)	missense_variant	1
BLCA	Bladder Urothelial Carcinoma	FAM46C	p.(Ser198Cys)	missense_variant	1
BLCA	Bladder Urothelial Carcinoma	FAM46C	p.(Val28Gly)	missense_variant	1
BLCA	Bladder Urothelial Carcinoma	FANCA	p.(Arg1073Lys)	missense_variant	1
BLCA	Bladder Urothelial Carcinoma	FANCA	p.(Gln1072His)	missense_variant	1
BLCA	Bladder Urothelial Carcinoma	FANCA	p.(Glu1344Ala)	missense_variant	1
BLCA	Bladder Urothelial Carcinoma	FANCA	p.(Glu1420Lys)	splice_region_variant,missense_variant	1
BLCA	Bladder Urothelial Carcinoma	FANCA	p.(Glu526Gln)	missense_variant	1
BLCA	Bladder Urothelial Carcinoma	FANCA	p.(Glu63Gln)	splice_region_variant,missense_variant	1
BLCA	Bladder Urothelial Carcinoma	FANCA	p.(Glu885Asp)	missense_variant	1
BLCA	Bladder Urothelial Carcinoma	FANCA	p.(Glu950Gln)	missense_variant	1
BLCA	Bladder Urothelial Carcinoma	FANCA	p.(Gly122Glu)	missense_variant	1
BLCA	Bladder Urothelial Carcinoma	FANCA	p.(Gly809Arg)	missense_variant	1
BLCA	Bladder Urothelial Carcinoma	FANCA	p.(Leu214Met)	missense_variant	1
BLCA	Bladder Urothelial Carcinoma	FANCA	p.(Phe749Leu)	missense_variant	1
BLCA	Bladder Urothelial Carcinoma	FANCA	p.(Ser696Thr)	missense_variant	1
BLCA	Bladder Urothelial Carcinoma	FANCB	p.(Cys574Tyr)	missense_variant	1
BLCA	Bladder Urothelial Carcinoma	FANCB	p.(Gln817His)	missense_variant	1
BLCA	Bladder Urothelial Carcinoma	FANCB	p.(Ile153Val)	missense_variant	1
BLCA	Bladder Urothelial Carcinoma	FANCB	p.(Leu344Pro)	missense_variant	1
BLCA	Bladder Urothelial Carcinoma	FANCC	p.(Arg542Gly)	missense_variant	1
BLCA	Bladder Urothelial Carcinoma	FANCC	p.(Asp306Asn)	missense_variant	1
BLCA	Bladder Urothelial Carcinoma	FANCC	p.(Glu539Lys)	missense_variant	1
BLCA	Bladder Urothelial Carcinoma	FANCC	p.(Leu122Phe)	missense_variant	1
BLCA	Bladder Urothelial Carcinoma	FANCC	p.(Ser280Leu)	missense_variant	1
BLCA	Bladder Urothelial Carcinoma	FANCD2	p.(Lys871Asn)	missense_variant	3
BLCA	Bladder Urothelial Carcinoma	FANCD2	p.(Arg1370Lys)	missense_variant	1
BLCA	Bladder Urothelial Carcinoma	FANCD2	p.(Glu1210Lys)	missense_variant	1
BLCA	Bladder Urothelial Carcinoma	FANCD2	p.(Glu1398Gln)	missense_variant	1
BLCA	Bladder Urothelial Carcinoma	FANCD2	p.(Glu357Asp)	missense_variant	1
BLCA	Bladder Urothelial Carcinoma	FANCD2	p.(Gly754Asp)	missense_variant	1
BLCA	Bladder Urothelial Carcinoma	FANCD2	p.(His1070Tyr)	missense_variant	1
BLCA	Bladder Urothelial Carcinoma	FANCD2	p.(Ile1212Met)	missense_variant	1
BLCA	Bladder Urothelial Carcinoma	FANCD2	p.(Ile245Met)	missense_variant	1
BLCA	Bladder Urothelial Carcinoma	FANCD2	p.(Ile529Thr)	missense_variant	1
BLCA	Bladder Urothelial Carcinoma	FANCD2	p.(Leu345Phe)	missense_variant	1
BLCA	Bladder Urothelial Carcinoma	FANCD2	p.(Leu446Val)	missense_variant	1
BLCA	Bladder Urothelial Carcinoma	FANCD2	p.(Ser1219Phe)	missense_variant	1
BLCA	Bladder Urothelial Carcinoma	FANCD2	p.(Ser325Arg)	missense_variant	1
BLCA	Bladder Urothelial Carcinoma	FANCD2	p.(Val1115Ile)	missense_variant	1
BLCA	Bladder Urothelial Carcinoma	FANCE	p.(Arg106Trp)	missense_variant	1
BLCA	Bladder Urothelial Carcinoma	FANCE	p.(Arg200His)	missense_variant	1
BLCA	Bladder Urothelial Carcinoma	FANCF	p.(Glu181Lys)	missense_variant	1
BLCA	Bladder Urothelial Carcinoma	FANCF	p.(Leu95Met)	missense_variant	1
BLCA	Bladder Urothelial Carcinoma	FANCF	p.(Ser271Thr)	missense_variant	1
BLCA	Bladder Urothelial Carcinoma	FANCG	p.(Ala468Val)	missense_variant	1
BLCA	Bladder Urothelial Carcinoma	FANCG	p.(Asp549His)	missense_variant	1
BLCA	Bladder Urothelial Carcinoma	FANCG	p.(Trp599Cys)	missense_variant	1
BLCA	Bladder Urothelial Carcinoma	FANCI	p.(Asn1218Ser)	splice_region_variant,missense_variant	1
BLCA	Bladder Urothelial Carcinoma	FANCI	p.(Gln1002*)	stop_gained,splice_region_variant	1
BLCA	Bladder Urothelial Carcinoma	FANCI	p.(Gln1185*)	stop_gained	1
BLCA	Bladder Urothelial Carcinoma	FANCI	p.(Gln36Glu)	missense_variant	1
BLCA	Bladder Urothelial Carcinoma	FANCI	p.(Glu1098Lys)	missense_variant	1
BLCA	Bladder Urothelial Carcinoma	FANCI	p.(Glu899Lys)	missense_variant	1
BLCA	Bladder Urothelial Carcinoma	FANCI	p.(Leu399Val)	missense_variant	1
BLCA	Bladder Urothelial Carcinoma	FANCI	p.(Leu641Met)	missense_variant	1
BLCA	Bladder Urothelial Carcinoma	FANCI	p.(Lys1323Asn)	missense_variant	1
BLCA	Bladder Urothelial Carcinoma	FANCI	p.(Met1279Ile)	missense_variant	1
BLCA	Bladder Urothelial Carcinoma	FANCI	p.(Ser179Cys)	missense_variant	1
BLCA	Bladder Urothelial Carcinoma	FANCL	p.(Ser21Leu)	missense_variant	1
BLCA	Bladder Urothelial Carcinoma	FANCM	p.(Arg185Thr)	missense_variant	1
BLCA	Bladder Urothelial Carcinoma	FANCM	p.(Asp54Asn)	missense_variant	1
BLCA	Bladder Urothelial Carcinoma	FANCM	p.(Asp55Tyr)	missense_variant	1
BLCA	Bladder Urothelial Carcinoma	FANCM	p.(Gln500*)	stop_gained	1
BLCA	Bladder Urothelial Carcinoma	FANCM	p.(Glu1212*)	stop_gained	1
BLCA	Bladder Urothelial Carcinoma	FANCM	p.(Glu1675Gln)	missense_variant	1
BLCA	Bladder Urothelial Carcinoma	FANCM	p.(Glu71Lys)	missense_variant	1
BLCA	Bladder Urothelial Carcinoma	FANCM	p.(Ile1827Phe)	missense_variant	1
BLCA	Bladder Urothelial Carcinoma	FANCM	p.(Ile264Phe)	missense_variant	1
BLCA	Bladder Urothelial Carcinoma	FANCM	p.(Leu103Val)	missense_variant	1
BLCA	Bladder Urothelial Carcinoma	FANCM	p.(Ser1391Cys)	missense_variant	1
BLCA	Bladder Urothelial Carcinoma	FANCM	p.(Ser1996Phe)	missense_variant	1
BLCA	Bladder Urothelial Carcinoma	FANCM	p.(Val586Phe)	missense_variant	1
BLCA	Bladder Urothelial Carcinoma	FAS	p.(Ser137Cys)	missense_variant	2
BLCA	Bladder Urothelial Carcinoma	FAS	p.(Gln47Glu)	missense_variant	1
BLCA	Bladder Urothelial Carcinoma	FAS	p.(Gly88Arg)	missense_variant	1
BLCA	Bladder Urothelial Carcinoma	FAS	p.(Phe58Leu)	missense_variant	1
BLCA	Bladder Urothelial Carcinoma	FAS	p.(Ser212Phe)	missense_variant	1
BLCA	Bladder Urothelial Carcinoma	FAT1	p.(Gln1943*)	stop_gained	2
BLCA	Bladder Urothelial Carcinoma	FAT1	p.(Ser3373*)	stop_gained	2
BLCA	Bladder Urothelial Carcinoma	FAT1	p.(Ala3412Gly)	missense_variant	1
BLCA	Bladder Urothelial Carcinoma	FAT1	p.(Arg110Lys)	missense_variant	1
BLCA	Bladder Urothelial Carcinoma	FAT1	p.(Arg2726*)	stop_gained	1
BLCA	Bladder Urothelial Carcinoma	FAT1	p.(Asp1321Asn)	missense_variant	1
BLCA	Bladder Urothelial Carcinoma	FAT1	p.(Gln1114*)	stop_gained	1
BLCA	Bladder Urothelial Carcinoma	FAT1	p.(Gln1455*)	stop_gained	1
BLCA	Bladder Urothelial Carcinoma	FAT1	p.(Gln1483*)	stop_gained	1
BLCA	Bladder Urothelial Carcinoma	FAT1	p.(Gln1694*)	stop_gained	1
BLCA	Bladder Urothelial Carcinoma	FAT1	p.(Gln1939His)	missense_variant	1
BLCA	Bladder Urothelial Carcinoma	FAT1	p.(Gln1943Pro)	missense_variant	1
BLCA	Bladder Urothelial Carcinoma	FAT1	p.(Gln906*)	stop_gained	1
BLCA	Bladder Urothelial Carcinoma	FAT1	p.(Glu1092Gln)	missense_variant	1
BLCA	Bladder Urothelial Carcinoma	FAT1	p.(Glu1485*)	stop_gained	1
BLCA	Bladder Urothelial Carcinoma	FAT1	p.(Glu3401Lys)	missense_variant	1
BLCA	Bladder Urothelial Carcinoma	FAT1	p.(Glu4454Lys)	missense_variant	1
BLCA	Bladder Urothelial Carcinoma	FAT1	p.(Glu896Lys)	missense_variant	1
BLCA	Bladder Urothelial Carcinoma	FAT1	p.(Gly2159Ala)	missense_variant	1
BLCA	Bladder Urothelial Carcinoma	FAT1	p.(Gly2842Arg)	missense_variant	1
BLCA	Bladder Urothelial Carcinoma	FAT1	p.(His3630Pro)	missense_variant	1
BLCA	Bladder Urothelial Carcinoma	FAT1	p.(His4220Asn)	missense_variant	1
BLCA	Bladder Urothelial Carcinoma	FAT1	p.(His4382Tyr)	missense_variant	1
BLCA	Bladder Urothelial Carcinoma	FAT1	p.(Leu1888Val)	missense_variant	1
BLCA	Bladder Urothelial Carcinoma	FAT1	p.(Leu2430Val)	missense_variant	1
BLCA	Bladder Urothelial Carcinoma	FAT1	p.(Lys1312Asn)	missense_variant	1
BLCA	Bladder Urothelial Carcinoma	FAT1	p.(Pro2281Ser)	missense_variant	1
BLCA	Bladder Urothelial Carcinoma	FAT1	p.(Pro2813Leu)	missense_variant	1
BLCA	Bladder Urothelial Carcinoma	FAT1	p.(Pro4518Arg)	missense_variant	1
BLCA	Bladder Urothelial Carcinoma	FAT1	p.(Ser3219*)	stop_gained	1
BLCA	Bladder Urothelial Carcinoma	FAT1	p.(Ser3314Leu)	missense_variant	1
BLCA	Bladder Urothelial Carcinoma	FAT1	p.(Ser860*)	stop_gained	1
BLCA	Bladder Urothelial Carcinoma	FAT1	p.(Thr2711Ile)	missense_variant	1
BLCA	Bladder Urothelial Carcinoma	FAT1	p.(Thr4422Met)	missense_variant	1
BLCA	Bladder Urothelial Carcinoma	FAT1	p.(Trp3745*)	stop_gained	1
BLCA	Bladder Urothelial Carcinoma	FAT1	p.(Trp3810*)	stop_gained	1
BLCA	Bladder Urothelial Carcinoma	FAT1	p.(Val355Leu)	missense_variant	1
BLCA	Bladder Urothelial Carcinoma	FAT4	p.(Ala2035Asp)	missense_variant	1
BLCA	Bladder Urothelial Carcinoma	FAT4	p.(Ala2721Asp)	missense_variant	1
BLCA	Bladder Urothelial Carcinoma	FAT4	p.(Arg1014*)	stop_gained	1
BLCA	Bladder Urothelial Carcinoma	FAT4	p.(Arg1806Cys)	missense_variant	1
BLCA	Bladder Urothelial Carcinoma	FAT4	p.(Arg1815His)	missense_variant	1
BLCA	Bladder Urothelial Carcinoma	FAT4	p.(Arg2685*)	stop_gained	1
BLCA	Bladder Urothelial Carcinoma	FAT4	p.(Arg4866Thr)	missense_variant	1
BLCA	Bladder Urothelial Carcinoma	FAT4	p.(Asn2148Ser)	missense_variant	1
BLCA	Bladder Urothelial Carcinoma	FAT4	p.(Asp1790Tyr)	missense_variant	1
BLCA	Bladder Urothelial Carcinoma	FAT4	p.(Asp1905Glu)	missense_variant	1
BLCA	Bladder Urothelial Carcinoma	FAT4	p.(Asp2305Tyr)	missense_variant	1
BLCA	Bladder Urothelial Carcinoma	FAT4	p.(Asp3197Gly)	missense_variant	1
BLCA	Bladder Urothelial Carcinoma	FAT4	p.(Asp3588His)	missense_variant	1
BLCA	Bladder Urothelial Carcinoma	FAT4	p.(Asp4736Asn)	missense_variant	1
BLCA	Bladder Urothelial Carcinoma	FAT4	p.(Gln1631Glu)	missense_variant	1
BLCA	Bladder Urothelial Carcinoma	FAT4	p.(Glu4374Lys)	missense_variant	1
BLCA	Bladder Urothelial Carcinoma	FAT4	p.(Gly1658Val)	missense_variant	1
BLCA	Bladder Urothelial Carcinoma	FAT4	p.(Gly3598Glu)	missense_variant	1
BLCA	Bladder Urothelial Carcinoma	FAT4	p.(His1159Tyr)	missense_variant	1
BLCA	Bladder Urothelial Carcinoma	FAT4	p.(Ile2623Met)	missense_variant	1
BLCA	Bladder Urothelial Carcinoma	FAT4	p.(Lys1996Arg)	missense_variant	1
BLCA	Bladder Urothelial Carcinoma	FAT4	p.(Lys2570Glu)	missense_variant	1
BLCA	Bladder Urothelial Carcinoma	FAT4	p.(Phe2983Ile)	missense_variant	1
BLCA	Bladder Urothelial Carcinoma	FAT4	p.(Pro936Arg)	missense_variant	1
BLCA	Bladder Urothelial Carcinoma	FAT4	p.(Ser1282Phe)	missense_variant	1
BLCA	Bladder Urothelial Carcinoma	FAT4	p.(Ser2311*)	stop_gained	1
BLCA	Bladder Urothelial Carcinoma	FAT4	p.(Ser526Arg)	missense_variant	1
BLCA	Bladder Urothelial Carcinoma	FAT4	p.(Ser734Phe)	missense_variant	1
BLCA	Bladder Urothelial Carcinoma	FAT4	p.(Thr1915Ile)	missense_variant	1
BLCA	Bladder Urothelial Carcinoma	FAT4	p.(Thr4461Pro)	missense_variant	1
BLCA	Bladder Urothelial Carcinoma	FBXO11	p.(Asn389Ser)	missense_variant	1
BLCA	Bladder Urothelial Carcinoma	FBXO11	p.(Asp776Asn)	missense_variant	1
BLCA	Bladder Urothelial Carcinoma	FBXO11	p.(Glu433Lys)	missense_variant	1
BLCA	Bladder Urothelial Carcinoma	FBXO11	p.(Glu78Gln)	missense_variant	1
BLCA	Bladder Urothelial Carcinoma	FBXO11	p.(Glu836Lys)	missense_variant	1
BLCA	Bladder Urothelial Carcinoma	FBXO11	p.(Phe460Leu)	missense_variant	1
BLCA	Bladder Urothelial Carcinoma	FBXO11	p.(Tyr156Cys)	splice_region_variant,missense_variant	1
BLCA	Bladder Urothelial Carcinoma	FBXW7	p.(Ser546Leu)	missense_variant	2
BLCA	Bladder Urothelial Carcinoma	FBXW7	p.(Ser678*)	stop_gained	2
BLCA	Bladder Urothelial Carcinoma	FBXW7	p.(Arg222*)	stop_gained	1
BLCA	Bladder Urothelial Carcinoma	FBXW7	p.(Arg367Gln)	missense_variant	1
BLCA	Bladder Urothelial Carcinoma	FBXW7	p.(Arg465His)	missense_variant	1
BLCA	Bladder Urothelial Carcinoma	FBXW7	p.(Arg479Gln)	missense_variant	1
BLCA	Bladder Urothelial Carcinoma	FBXW7	p.(Arg479Gly)	missense_variant	1
BLCA	Bladder Urothelial Carcinoma	FBXW7	p.(Arg505Cys)	missense_variant	1
BLCA	Bladder Urothelial Carcinoma	FBXW7	p.(Arg505Gly)	missense_variant	1
BLCA	Bladder Urothelial Carcinoma	FBXW7	p.(Gln242*)	stop_gained,splice_region_variant	1
BLCA	Bladder Urothelial Carcinoma	FBXW7	p.(Glu115*)	stop_gained	1
BLCA	Bladder Urothelial Carcinoma	FBXW7	p.(Gly437Glu)	missense_variant	1
BLCA	Bladder Urothelial Carcinoma	FBXW7	p.(His470Asp)	missense_variant	1
BLCA	Bladder Urothelial Carcinoma	FBXW7	p.(Leu483Val)	missense_variant	1
BLCA	Bladder Urothelial Carcinoma	FBXW7	p.(Leu534Pro)	missense_variant	1
BLCA	Bladder Urothelial Carcinoma	FBXW7	p.(Ser427*)	stop_gained	1
BLCA	Bladder Urothelial Carcinoma	FBXW7	p.(Thr463Ser)	missense_variant	1
BLCA	Bladder Urothelial Carcinoma	FBXW7	p.(Val514Phe)	missense_variant	1
BLCA	Bladder Urothelial Carcinoma	FCGR2B	p.(Gln57*)	stop_gained	1
BLCA	Bladder Urothelial Carcinoma	FCGR2B	p.(Ile245Met)	missense_variant	1
BLCA	Bladder Urothelial Carcinoma	FCGR2B	p.(Ser206Leu)	missense_variant	1
BLCA	Bladder Urothelial Carcinoma	FCGR2B	p.(Thr112Met)	missense_variant	1
BLCA	Bladder Urothelial Carcinoma	FCGR2B	p.(Thr118Ile)	missense_variant	1
BLCA	Bladder Urothelial Carcinoma	FCGR2B	p.(Thr197Ile)	missense_variant	1
BLCA	Bladder Urothelial Carcinoma	FCGR2B	p.(Thr203Met)	missense_variant	1
BLCA	Bladder Urothelial Carcinoma	FCGR2B	p.(Tyr258Asp)	missense_variant	1
BLCA	Bladder Urothelial Carcinoma	FCRL4	p.(Glu343Lys)	missense_variant	1
BLCA	Bladder Urothelial Carcinoma	FCRL4	p.(Gly171Ala)	missense_variant	1
BLCA	Bladder Urothelial Carcinoma	FCRL4	p.(Pro456Leu)	missense_variant	1
BLCA	Bladder Urothelial Carcinoma	FCRL4	p.(Ser256*)	stop_gained	1
BLCA	Bladder Urothelial Carcinoma	FES	p.(Gln79His)	missense_variant	1
BLCA	Bladder Urothelial Carcinoma	FES	p.(Gly578Arg)	missense_variant	1
BLCA	Bladder Urothelial Carcinoma	FES	p.(Leu605Ile)	missense_variant	1
BLCA	Bladder Urothelial Carcinoma	FES	p.(Pro443Gln)	missense_variant	1
BLCA	Bladder Urothelial Carcinoma	FEV	p.(Ser32Arg)	missense_variant	1
BLCA	Bladder Urothelial Carcinoma	FGF1	p.(Glu3Lys)	missense_variant	1
BLCA	Bladder Urothelial Carcinoma	FGF10	p.(Ile126Asn)	missense_variant	1
BLCA	Bladder Urothelial Carcinoma	FGF10	p.(Ser61Phe)	missense_variant	1
BLCA	Bladder Urothelial Carcinoma	FGF11	p.(Arg22Gln)	missense_variant	1
BLCA	Bladder Urothelial Carcinoma	FGF12	p.(Ile73Val)	missense_variant	1
BLCA	Bladder Urothelial Carcinoma	FGF12	p.(Tyr156His)	missense_variant	1
BLCA	Bladder Urothelial Carcinoma	FGF13	p.(Arg49His)	missense_variant	1
BLCA	Bladder Urothelial Carcinoma	FGF13	p.(Gly78Ser)	missense_variant	1
BLCA	Bladder Urothelial Carcinoma	FGF14	p.(Glu171Lys)	missense_variant	1
BLCA	Bladder Urothelial Carcinoma	FGF16	p.(Glu158Gln)	missense_variant	1
BLCA	Bladder Urothelial Carcinoma	FGF17	p.(Gly118Ala)	missense_variant	1
BLCA	Bladder Urothelial Carcinoma	FGF17	p.(Gly70Arg)	missense_variant	1
BLCA	Bladder Urothelial Carcinoma	FGF19	p.(Lys155Asn)	missense_variant	1
BLCA	Bladder Urothelial Carcinoma	FGF22	p.(Gly101Asp)	missense_variant	1
BLCA	Bladder Urothelial Carcinoma	FGF22	p.(Pro149Ala)	missense_variant	1
BLCA	Bladder Urothelial Carcinoma	FGF22	p.(Val84Met)	missense_variant	1
BLCA	Bladder Urothelial Carcinoma	FGF23	p.(Ala28Val)	missense_variant	1
BLCA	Bladder Urothelial Carcinoma	FGF23	p.(Pro147Ser)	missense_variant	1
BLCA	Bladder Urothelial Carcinoma	FGF3	p.(Arg211Gln)	missense_variant	2
BLCA	Bladder Urothelial Carcinoma	FGF3	p.(Arg171His)	missense_variant	1
BLCA	Bladder Urothelial Carcinoma	FGF3	p.(Val35Ile)	missense_variant	1
BLCA	Bladder Urothelial Carcinoma	FGF4	p.(Glu42Val)	missense_variant	1
BLCA	Bladder Urothelial Carcinoma	FGF5	p.(Ala198Gly)	missense_variant	1
BLCA	Bladder Urothelial Carcinoma	FGF5	p.(Phe215Cys)	missense_variant	1
BLCA	Bladder Urothelial Carcinoma	FGF6	p.(Ala63Thr)	missense_variant	1
BLCA	Bladder Urothelial Carcinoma	FGF6	p.(Glu68Lys)	missense_variant	1
BLCA	Bladder Urothelial Carcinoma	FGF6	p.(Ser51Trp)	missense_variant	1
BLCA	Bladder Urothelial Carcinoma	FGF7	p.(Thr179Lys)	missense_variant	1
BLCA	Bladder Urothelial Carcinoma	FGF8	p.(Arg195Trp)	missense_variant	1
BLCA	Bladder Urothelial Carcinoma	FGF9	p.(*209Leuext)	stop_lost	1
BLCA	Bladder Urothelial Carcinoma	FGFR1	p.(Ala668Pro)	missense_variant	1
BLCA	Bladder Urothelial Carcinoma	FGFR1	p.(Glu376Asp)	missense_variant	1
BLCA	Bladder Urothelial Carcinoma	FGFR1	p.(Glu467Lys)	missense_variant	1
BLCA	Bladder Urothelial Carcinoma	FGFR1	p.(Glu522Lys)	missense_variant	1
BLCA	Bladder Urothelial Carcinoma	FGFR1	p.(Val396Ile)	missense_variant	1
BLCA	Bladder Urothelial Carcinoma	FGFR1OP	p.(Gln201His)	missense_variant	1
BLCA	Bladder Urothelial Carcinoma	FGFR1OP	p.(Glu360Gln)	missense_variant	1
BLCA	Bladder Urothelial Carcinoma	FGFR1OP	p.(Ile370Met)	missense_variant	1
BLCA	Bladder Urothelial Carcinoma	FGFR2	p.(Arg422Cys)	missense_variant	1
BLCA	Bladder Urothelial Carcinoma	FGFR2	p.(Asp273His)	missense_variant	1
BLCA	Bladder Urothelial Carcinoma	FGFR2	p.(Asp651His)	missense_variant	1
BLCA	Bladder Urothelial Carcinoma	FGFR2	p.(Gly195Arg)	missense_variant	1
BLCA	Bladder Urothelial Carcinoma	FGFR2	p.(Gly463Arg)	missense_variant	1
BLCA	Bladder Urothelial Carcinoma	FGFR2	p.(Ile549Val)	missense_variant	1
BLCA	Bladder Urothelial Carcinoma	FGFR2	p.(Lys660Asn)	missense_variant	1
BLCA	Bladder Urothelial Carcinoma	FGFR2	p.(Ser252Leu)	missense_variant	1
BLCA	Bladder Urothelial Carcinoma	FGFR3	p.(Ser249Cys)	missense_variant	43
BLCA	Bladder Urothelial Carcinoma	FGFR3	p.(Gly370Cys)	missense_variant	8
BLCA	Bladder Urothelial Carcinoma	FGFR3	p.(Tyr373Cys)	missense_variant	7
BLCA	Bladder Urothelial Carcinoma	FGFR3	p.(Arg248Cys)	splice_region_variant,missense_variant	6
BLCA	Bladder Urothelial Carcinoma	FGFR3	p.(Lys650Glu)	missense_variant	2
BLCA	Bladder Urothelial Carcinoma	FGFR3	p.(Ala18Thr)	missense_variant	1
BLCA	Bladder Urothelial Carcinoma	FGFR3	p.(Arg421Gln)	missense_variant	1
BLCA	Bladder Urothelial Carcinoma	FGFR3	p.(Asn232Lys)	missense_variant	1
BLCA	Bladder Urothelial Carcinoma	FGFR3	p.(Asn540Lys)	missense_variant	1
BLCA	Bladder Urothelial Carcinoma	FGFR3	p.(Glu768*)	stop_gained	1
BLCA	Bladder Urothelial Carcinoma	FGFR3	p.(His673Tyr)	missense_variant	1
BLCA	Bladder Urothelial Carcinoma	FGFR3	p.(Leu324Val)	missense_variant	1
BLCA	Bladder Urothelial Carcinoma	FGFR3	p.(Lys650Met)	missense_variant	1
BLCA	Bladder Urothelial Carcinoma	FGFR3	p.(Met431_Pro436delinsIle)	inframe_deletion	1
BLCA	Bladder Urothelial Carcinoma	FGFR3	p.(Pro300Leu)	missense_variant	1
BLCA	Bladder Urothelial Carcinoma	FGFR3	p.(Pro39Leu)	missense_variant	1
BLCA	Bladder Urothelial Carcinoma	FGFR3	p.(Ser187Phe)	missense_variant	1
BLCA	Bladder Urothelial Carcinoma	FGFR3	p.(Ser221Leu)	missense_variant	1
BLCA	Bladder Urothelial Carcinoma	FGFR3	p.(Ser371Cys)	missense_variant	1
BLCA	Bladder Urothelial Carcinoma	FGFR3	p.(Ser430Phe)	missense_variant	1
BLCA	Bladder Urothelial Carcinoma	FGFR3	p.(Ser445Leu)	missense_variant	1
BLCA	Bladder Urothelial Carcinoma	FGFR3	p.(Ser578Phe)	missense_variant	1
BLCA	Bladder Urothelial Carcinoma	FGFR3	p.(Ser693Cys)	missense_variant	1
BLCA	Bladder Urothelial Carcinoma	FGFR3	p.(Val172Ile)	missense_variant	1
BLCA	Bladder Urothelial Carcinoma	FGFR4	p.(Arg464Trp)	missense_variant	1
BLCA	Bladder Urothelial Carcinoma	FGFR4	p.(Gly198Glu)	missense_variant	1
BLCA	Bladder Urothelial Carcinoma	FGFR4	p.(Pro147Ala)	splice_region_variant,missense_variant	1
BLCA	Bladder Urothelial Carcinoma	FHIT	p.(Glu132Gln)	missense_variant	1
BLCA	Bladder Urothelial Carcinoma	FIP1L1	p.(Asp38Val)	missense_variant	1
BLCA	Bladder Urothelial Carcinoma	FIP1L1	p.(Glu21Lys)	missense_variant	1
BLCA	Bladder Urothelial Carcinoma	FIP1L1	p.(Glu580Lys)	missense_variant	1
BLCA	Bladder Urothelial Carcinoma	FIP1L1	p.(Trp25*)	stop_gained	1
BLCA	Bladder Urothelial Carcinoma	FLI1	p.(Trp57Cys)	missense_variant	1
BLCA	Bladder Urothelial Carcinoma	FLT1	p.(Arg1144Met)	missense_variant	1
BLCA	Bladder Urothelial Carcinoma	FLT1	p.(Asp130Asn)	splice_region_variant,missense_variant	1
BLCA	Bladder Urothelial Carcinoma	FLT1	p.(Cys535Tyr)	missense_variant	1
BLCA	Bladder Urothelial Carcinoma	FLT1	p.(Glu1123Ala)	missense_variant	1
BLCA	Bladder Urothelial Carcinoma	FLT1	p.(His475Asp)	missense_variant	1
BLCA	Bladder Urothelial Carcinoma	FLT1	p.(Leu248Val)	missense_variant	1
BLCA	Bladder Urothelial Carcinoma	FLT1	p.(Ser1282Leu)	missense_variant	1
BLCA	Bladder Urothelial Carcinoma	FLT1	p.(Thr247Ser)	missense_variant	1
BLCA	Bladder Urothelial Carcinoma	FLT3	p.(Gln338Glu)	missense_variant	1
BLCA	Bladder Urothelial Carcinoma	FLT3	p.(Glu393Lys)	missense_variant	1
BLCA	Bladder Urothelial Carcinoma	FLT3	p.(Glu573Lys)	missense_variant	1
BLCA	Bladder Urothelial Carcinoma	FLT3	p.(Glu765Lys)	splice_region_variant,missense_variant	1
BLCA	Bladder Urothelial Carcinoma	FLT3	p.(Pro267Thr)	missense_variant	1
BLCA	Bladder Urothelial Carcinoma	FLT3	p.(Ser370Phe)	missense_variant	1
BLCA	Bladder Urothelial Carcinoma	FLT3	p.(Val819Ala)	missense_variant	1
BLCA	Bladder Urothelial Carcinoma	FLT4	p.(Arg283Cys)	missense_variant	2
BLCA	Bladder Urothelial Carcinoma	FLT4	p.(Arg1031Pro)	missense_variant	1
BLCA	Bladder Urothelial Carcinoma	FLT4	p.(Arg1146His)	missense_variant	1
BLCA	Bladder Urothelial Carcinoma	FLT4	p.(Arg188Trp)	missense_variant	1
BLCA	Bladder Urothelial Carcinoma	FLT4	p.(Arg545Gln)	missense_variant	1
BLCA	Bladder Urothelial Carcinoma	FLT4	p.(Glu1002Gln)	splice_region_variant,missense_variant	1
BLCA	Bladder Urothelial Carcinoma	FLT4	p.(Gly180Arg)	missense_variant	1
BLCA	Bladder Urothelial Carcinoma	FLT4	p.(Ile434Met)	missense_variant	1
BLCA	Bladder Urothelial Carcinoma	FLT4	p.(Leu32Phe)	missense_variant	1
BLCA	Bladder Urothelial Carcinoma	FLT4	p.(Leu969Gln)	missense_variant	1
BLCA	Bladder Urothelial Carcinoma	FLT4	p.(Met1?)	start_lost	1
BLCA	Bladder Urothelial Carcinoma	FLT4	p.(Trp460*)	stop_gained	1
BLCA	Bladder Urothelial Carcinoma	FLT4	p.(Trp460Cys)	missense_variant	1
BLCA	Bladder Urothelial Carcinoma	FLT4	p.(Val110Ile)	missense_variant	1
BLCA	Bladder Urothelial Carcinoma	FLT4	p.(Val691Met)	missense_variant	1
BLCA	Bladder Urothelial Carcinoma	FOXA1	p.(Asp158Asn)	missense_variant	2
BLCA	Bladder Urothelial Carcinoma	FOXA1	p.(Glu269Lys)	missense_variant	1
BLCA	Bladder Urothelial Carcinoma	FOXA1	p.(Gly286Ser)	missense_variant	1
BLCA	Bladder Urothelial Carcinoma	FOXA1	p.(Gly462Asp)	missense_variant	1
BLCA	Bladder Urothelial Carcinoma	FOXA1	p.(Leu433Phe)	missense_variant	1
BLCA	Bladder Urothelial Carcinoma	FOXA1	p.(Pro205Arg)	missense_variant	1
BLCA	Bladder Urothelial Carcinoma	FOXA1	p.(Ser174Trp)	missense_variant	1
BLCA	Bladder Urothelial Carcinoma	FOXA1	p.(Ser217Cys)	missense_variant	1
BLCA	Bladder Urothelial Carcinoma	FOXA1	p.(Trp244*)	stop_gained	1
BLCA	Bladder Urothelial Carcinoma	FOXL2	p.(Glu118Lys)	missense_variant	1
BLCA	Bladder Urothelial Carcinoma	FOXL2	p.(Pro292Arg)	missense_variant	1
BLCA	Bladder Urothelial Carcinoma	FOXL2	p.(Ser359Cys)	missense_variant	1
BLCA	Bladder Urothelial Carcinoma	FOXL2	p.(Trp98Cys)	missense_variant	1
BLCA	Bladder Urothelial Carcinoma	FOXO1	p.(Arg214His)	missense_variant	1
BLCA	Bladder Urothelial Carcinoma	FOXO1	p.(Arg490Trp)	missense_variant	1
BLCA	Bladder Urothelial Carcinoma	FOXO1	p.(Arg537Cys)	missense_variant	1
BLCA	Bladder Urothelial Carcinoma	FOXO1	p.(Asp306Asn)	missense_variant	1
BLCA	Bladder Urothelial Carcinoma	FOXO1	p.(Gly104Glu)	missense_variant	1
BLCA	Bladder Urothelial Carcinoma	FOXO1	p.(Gly450Glu)	missense_variant	1
BLCA	Bladder Urothelial Carcinoma	FOXO1	p.(Ile618Asn)	missense_variant	1
BLCA	Bladder Urothelial Carcinoma	FOXO1	p.(Pro433Ala)	missense_variant	1
BLCA	Bladder Urothelial Carcinoma	FOXO1	p.(Pro438Ser)	missense_variant	1
BLCA	Bladder Urothelial Carcinoma	FOXO3	p.(Arg248Gln)	missense_variant	1
BLCA	Bladder Urothelial Carcinoma	FOXO3	p.(Arg250Trp)	missense_variant	1
BLCA	Bladder Urothelial Carcinoma	FOXO3	p.(Gln409*)	stop_gained	1
BLCA	Bladder Urothelial Carcinoma	FOXO3	p.(Leu654Phe)	missense_variant	1
BLCA	Bladder Urothelial Carcinoma	FOXO3	p.(Ser12Cys)	missense_variant	1
BLCA	Bladder Urothelial Carcinoma	FOXO3	p.(Ser482Asn)	missense_variant	1
BLCA	Bladder Urothelial Carcinoma	FOXO4	p.(Arg37Gln)	missense_variant	1
BLCA	Bladder Urothelial Carcinoma	FOXO4	p.(Gln468*)	stop_gained	1
BLCA	Bladder Urothelial Carcinoma	FOXP1	p.(Arg503*)	stop_gained	1
BLCA	Bladder Urothelial Carcinoma	FOXP1	p.(Arg503Pro)	missense_variant	1
BLCA	Bladder Urothelial Carcinoma	FOXP1	p.(Arg544Gln)	missense_variant	1
BLCA	Bladder Urothelial Carcinoma	FOXP1	p.(Arg624Thr)	missense_variant	1
BLCA	Bladder Urothelial Carcinoma	FOXP1	p.(Gln208*)	stop_gained	1
BLCA	Bladder Urothelial Carcinoma	FOXP1	p.(Gly551Asp)	splice_region_variant,missense_variant	1
BLCA	Bladder Urothelial Carcinoma	FOXP1	p.(Lys169Glu)	missense_variant	1
BLCA	Bladder Urothelial Carcinoma	FOXP1	p.(Thr41Met)	missense_variant	1
BLCA	Bladder Urothelial Carcinoma	FSTL3	p.(Met27Ile)	missense_variant	1
BLCA	Bladder Urothelial Carcinoma	FUBP1	p.(Gln210*)	stop_gained	1
BLCA	Bladder Urothelial Carcinoma	FUBP1	p.(Gly375_Gln377del)	inframe_deletion	1
BLCA	Bladder Urothelial Carcinoma	FUBP1	p.(Gly578Ala)	missense_variant	1
BLCA	Bladder Urothelial Carcinoma	FUBP1	p.(Pro480Ser)	missense_variant	1
BLCA	Bladder Urothelial Carcinoma	FUS	p.(Gln36His)	missense_variant	1
BLCA	Bladder Urothelial Carcinoma	FUS	p.(Gly222dup)	inframe_insertion	1
BLCA	Bladder Urothelial Carcinoma	FUS	p.(Ser439Cys)	missense_variant	1
BLCA	Bladder Urothelial Carcinoma	GAS7	p.(Gln212Lys)	missense_variant	1
BLCA	Bladder Urothelial Carcinoma	GAS7	p.(Glu400Gln)	missense_variant	1
BLCA	Bladder Urothelial Carcinoma	GATA2	p.(Arg204*)	stop_gained	1
BLCA	Bladder Urothelial Carcinoma	GATA2	p.(Arg204Gln)	missense_variant	1
BLCA	Bladder Urothelial Carcinoma	GATA2	p.(Gly392Ala)	missense_variant	1
BLCA	Bladder Urothelial Carcinoma	GATA2	p.(Met325Ile)	missense_variant	1
BLCA	Bladder Urothelial Carcinoma	GATA2	p.(Thr354Met)	missense_variant	1
BLCA	Bladder Urothelial Carcinoma	GATA3	p.(Asp48His)	missense_variant	1
BLCA	Bladder Urothelial Carcinoma	GATA3	p.(Met294Ile)	missense_variant	1
BLCA	Bladder Urothelial Carcinoma	GATA3	p.(Ser137Leu)	missense_variant	1
BLCA	Bladder Urothelial Carcinoma	GATA3	p.(Thr156Pro)	missense_variant	1
BLCA	Bladder Urothelial Carcinoma	GLI2	p.(Arg864Gln)	missense_variant	1
BLCA	Bladder Urothelial Carcinoma	GLI2	p.(Asp420Tyr)	missense_variant	1
BLCA	Bladder Urothelial Carcinoma	GLI2	p.(Gln196His)	missense_variant	1
BLCA	Bladder Urothelial Carcinoma	GLI2	p.(Gly996Ser)	missense_variant	1
BLCA	Bladder Urothelial Carcinoma	GLI2	p.(Pro1440Leu)	missense_variant	1
BLCA	Bladder Urothelial Carcinoma	GLI2	p.(Pro901Leu)	missense_variant	1
BLCA	Bladder Urothelial Carcinoma	GNA11	p.(Asp195Asn)	missense_variant	1
BLCA	Bladder Urothelial Carcinoma	GNAQ	p.(Arg147Lys)	missense_variant	1
BLCA	Bladder Urothelial Carcinoma	GNAS	p.(Arg202Cys)	missense_variant	1
BLCA	Bladder Urothelial Carcinoma	GNAS	p.(Asp296His)	missense_variant	1
BLCA	Bladder Urothelial Carcinoma	GNAS	p.(Met60Ile)	missense_variant	1
BLCA	Bladder Urothelial Carcinoma	GNAS	p.(Ser51Phe)	missense_variant	1
BLCA	Bladder Urothelial Carcinoma	GOLGA5	p.(Gln55His)	missense_variant	1
BLCA	Bladder Urothelial Carcinoma	GOLGA5	p.(Glu606Asp)	missense_variant	1
BLCA	Bladder Urothelial Carcinoma	GOLGA5	p.(Leu322Ser)	missense_variant	1
BLCA	Bladder Urothelial Carcinoma	GOLGA5	p.(Ser628Pro)	missense_variant	1
BLCA	Bladder Urothelial Carcinoma	GOPC	p.(Glu159*)	stop_gained,splice_region_variant	1
BLCA	Bladder Urothelial Carcinoma	GPHN	p.(Ala590Thr)	missense_variant	1
BLCA	Bladder Urothelial Carcinoma	GPHN	p.(Arg28Ser)	missense_variant	1
BLCA	Bladder Urothelial Carcinoma	GPHN	p.(Arg560His)	missense_variant	1
BLCA	Bladder Urothelial Carcinoma	GPHN	p.(Glu4Lys)	missense_variant	1
BLCA	Bladder Urothelial Carcinoma	GRIN2A	p.(Asp1350Asn)	missense_variant	1
BLCA	Bladder Urothelial Carcinoma	GRIN2A	p.(Gln1255*)	stop_gained	1
BLCA	Bladder Urothelial Carcinoma	GRIN2A	p.(Gln1289Pro)	missense_variant	1
BLCA	Bladder Urothelial Carcinoma	GRIN2A	p.(His839Tyr)	missense_variant	1
BLCA	Bladder Urothelial Carcinoma	GRIN2A	p.(Leu1052Phe)	missense_variant	1
BLCA	Bladder Urothelial Carcinoma	GRIN2A	p.(Ser1399Asn)	missense_variant	1
BLCA	Bladder Urothelial Carcinoma	GRIN2A	p.(Ser468Tyr)	missense_variant	1
BLCA	Bladder Urothelial Carcinoma	GRIN2A	p.(Thr543Ala)	missense_variant	1
BLCA	Bladder Urothelial Carcinoma	H3F3A	p.(Lys5Met)	missense_variant	2
BLCA	Bladder Urothelial Carcinoma	H3F3A	p.(Arg3Ser)	missense_variant	1
BLCA	Bladder Urothelial Carcinoma	H3F3A	p.(Arg50Leu)	missense_variant	1
BLCA	Bladder Urothelial Carcinoma	H3F3A	p.(Gln56*)	stop_gained	1
BLCA	Bladder Urothelial Carcinoma	H3F3A	p.(Gln6*)	stop_gained	1
BLCA	Bladder Urothelial Carcinoma	HDAC1	p.(Asp176His)	missense_variant	1
BLCA	Bladder Urothelial Carcinoma	HDAC1	p.(Asp340Gly)	missense_variant	1
BLCA	Bladder Urothelial Carcinoma	HDAC1	p.(Asp71Asn)	missense_variant	1
BLCA	Bladder Urothelial Carcinoma	HDAC1	p.(Glu454Gln)	missense_variant	1
BLCA	Bladder Urothelial Carcinoma	HDAC1	p.(His167Tyr)	missense_variant	1
BLCA	Bladder Urothelial Carcinoma	HDAC1	p.(Ser267Phe)	missense_variant	1
BLCA	Bladder Urothelial Carcinoma	HDAC2	p.(Asp175Asn)	missense_variant	1
BLCA	Bladder Urothelial Carcinoma	HDAC2	p.(Asp231Gly)	missense_variant	1
BLCA	Bladder Urothelial Carcinoma	HERPUD1	p.(*392Cysext)	stop_lost	1
BLCA	Bladder Urothelial Carcinoma	HERPUD1	p.(Asp258Asn)	missense_variant	1
BLCA	Bladder Urothelial Carcinoma	HERPUD1	p.(Glu6Lys)	missense_variant	1
BLCA	Bladder Urothelial Carcinoma	HERPUD1	p.(Thr344Ile)	missense_variant	1
BLCA	Bladder Urothelial Carcinoma	HEY1	p.(Arg234Gln)	missense_variant	2
BLCA	Bladder Urothelial Carcinoma	HEY1	p.(His5Asp)	missense_variant	1
BLCA	Bladder Urothelial Carcinoma	HIF1A	p.(Arg463Gln)	missense_variant	1
BLCA	Bladder Urothelial Carcinoma	HIF1A	p.(Glu705Gln)	missense_variant	1
BLCA	Bladder Urothelial Carcinoma	HIP1	p.(Glu445Lys)	missense_variant	1
BLCA	Bladder Urothelial Carcinoma	HIP1	p.(Leu163Arg)	missense_variant	1
BLCA	Bladder Urothelial Carcinoma	HIP1	p.(Leu416Val)	missense_variant	1
BLCA	Bladder Urothelial Carcinoma	HIP1	p.(Ser874*)	stop_gained	1
BLCA	Bladder Urothelial Carcinoma	HIP1	p.(Ser952*)	stop_gained	1
BLCA	Bladder Urothelial Carcinoma	HIST1H3B	p.(Arg27Gly)	missense_variant	1
BLCA	Bladder Urothelial Carcinoma	HIST1H3B	p.(Glu106Lys)	missense_variant	1
BLCA	Bladder Urothelial Carcinoma	HIST1H3B	p.(Glu134Lys)	missense_variant	1
BLCA	Bladder Urothelial Carcinoma	HIST1H3B	p.(Glu51Gln)	missense_variant	1
BLCA	Bladder Urothelial Carcinoma	HIST1H3B	p.(Glu74Gln)	missense_variant	1
BLCA	Bladder Urothelial Carcinoma	HIST1H3B	p.(Glu74Lys)	missense_variant	1
BLCA	Bladder Urothelial Carcinoma	HIST1H3B	p.(Glu98Lys)	missense_variant	1
BLCA	Bladder Urothelial Carcinoma	HIST1H3B	p.(Thr46Pro)	missense_variant	1
BLCA	Bladder Urothelial Carcinoma	HIST1H3C	p.(Glu74Gln)	missense_variant	1
BLCA	Bladder Urothelial Carcinoma	HIST1H3C	p.(Pro44Leu)	missense_variant	1
BLCA	Bladder Urothelial Carcinoma	HLA-A	p.(Asp251His)	missense_variant	9
BLCA	Bladder Urothelial Carcinoma	HLA-A	p.(Lys292Glu)	missense_variant	7
BLCA	Bladder Urothelial Carcinoma	HLA-A	p.(Val255Met)	missense_variant	4
BLCA	Bladder Urothelial Carcinoma	HLA-A	p.(Ala114Asp)	splice_region_variant,missense_variant	1
BLCA	Bladder Urothelial Carcinoma	HLA-A	p.(Asp140His)	missense_variant	1
BLCA	Bladder Urothelial Carcinoma	HLA-A	p.(Asp185Tyr)	missense_variant	1
BLCA	Bladder Urothelial Carcinoma	HLA-A	p.(Met29Ile)	missense_variant	1
BLCA	Bladder Urothelial Carcinoma	HLF	p.(Ala257Thr)	missense_variant	1
BLCA	Bladder Urothelial Carcinoma	HMGA2	p.(Ala8Glu)	missense_variant	1
BLCA	Bladder Urothelial Carcinoma	HMGA2	p.(Ala8Thr)	missense_variant	1
BLCA	Bladder Urothelial Carcinoma	HNF1A	p.(Asp526Asn)	missense_variant	1
BLCA	Bladder Urothelial Carcinoma	HNF1A	p.(Thr74Met)	missense_variant	1
BLCA	Bladder Urothelial Carcinoma	HNRNPA2B1	p.(Asp167His)	missense_variant	1
BLCA	Bladder Urothelial Carcinoma	HNRNPA2B1	p.(Glu74Lys)	missense_variant	1
BLCA	Bladder Urothelial Carcinoma	HNRNPA2B1	p.(Gly224Ala)	missense_variant	1
BLCA	Bladder Urothelial Carcinoma	HNRNPA2B1	p.(Phe24Val)	missense_variant	1
BLCA	Bladder Urothelial Carcinoma	HOOK3	p.(Gln471*)	stop_gained	1
BLCA	Bladder Urothelial Carcinoma	HOOK3	p.(Glu473Lys)	missense_variant	1
BLCA	Bladder Urothelial Carcinoma	HOOK3	p.(Glu507Asp)	missense_variant	1
BLCA	Bladder Urothelial Carcinoma	HOOK3	p.(Lys372Asn)	missense_variant	1
BLCA	Bladder Urothelial Carcinoma	HOOK3	p.(Ser322Tyr)	missense_variant	1
BLCA	Bladder Urothelial Carcinoma	HOXA13	p.(Gln244Glu)	missense_variant	1
BLCA	Bladder Urothelial Carcinoma	HOXA13	p.(Ser314*)	stop_gained	1
BLCA	Bladder Urothelial Carcinoma	HOXA9	p.(Arg166Thr)	missense_variant	1
BLCA	Bladder Urothelial Carcinoma	HOXA9	p.(Arg268*)	stop_gained	1
BLCA	Bladder Urothelial Carcinoma	HOXA9	p.(Asp148Asn)	missense_variant	1
BLCA	Bladder Urothelial Carcinoma	HOXC11	p.(Glu176Lys)	missense_variant	1
BLCA	Bladder Urothelial Carcinoma	HOXC11	p.(Pro127Ser)	missense_variant	1
BLCA	Bladder Urothelial Carcinoma	HOXC13	p.(Asp164His)	missense_variant	1
BLCA	Bladder Urothelial Carcinoma	HOXC13	p.(Gln89*)	stop_gained	1
BLCA	Bladder Urothelial Carcinoma	HOXC13	p.(Glu315Gln)	missense_variant	1
BLCA	Bladder Urothelial Carcinoma	HOXC13	p.(Gly196Glu)	missense_variant	1
BLCA	Bladder Urothelial Carcinoma	HOXD11	p.(Ala110Val)	missense_variant	1
BLCA	Bladder Urothelial Carcinoma	HOXD11	p.(Asp179Asn)	missense_variant	1
BLCA	Bladder Urothelial Carcinoma	HOXD11	p.(Glu284Lys)	missense_variant	1
BLCA	Bladder Urothelial Carcinoma	HOXD11	p.(Tyr22*)	stop_gained	1
BLCA	Bladder Urothelial Carcinoma	HOXD13	p.(Ala58_Ala60del)	inframe_deletion	1
BLCA	Bladder Urothelial Carcinoma	HOXD13	p.(Arg307Trp)	missense_variant	1
BLCA	Bladder Urothelial Carcinoma	HOXD13	p.(Tyr206Cys)	missense_variant	1
BLCA	Bladder Urothelial Carcinoma	HRAS	p.(Gln61Arg)	missense_variant	2
BLCA	Bladder Urothelial Carcinoma	HRAS	p.(Ala146Thr)	missense_variant	1
BLCA	Bladder Urothelial Carcinoma	HRAS	p.(Gln61Leu)	missense_variant	1
BLCA	Bladder Urothelial Carcinoma	HRAS	p.(Gln61Lys)	missense_variant	1
BLCA	Bladder Urothelial Carcinoma	HRAS	p.(Gly12Asp)	missense_variant	1
BLCA	Bladder Urothelial Carcinoma	HRAS	p.(Lys147Arg)	missense_variant	1
BLCA	Bladder Urothelial Carcinoma	HSP90AA1	p.(*855Tyrext)	stop_lost	1
BLCA	Bladder Urothelial Carcinoma	HSP90AA1	p.(Arg209*)	stop_gained	1
BLCA	Bladder Urothelial Carcinoma	HSP90AA1	p.(Asp775Asn)	missense_variant	1
BLCA	Bladder Urothelial Carcinoma	HSP90AA1	p.(Glu595Lys)	missense_variant	1
BLCA	Bladder Urothelial Carcinoma	HSP90AA1	p.(Lys401Met)	missense_variant	1
BLCA	Bladder Urothelial Carcinoma	HSP90AA1	p.(Lys579Asn)	missense_variant	1
BLCA	Bladder Urothelial Carcinoma	HSP90AA1	p.(Pro803Ser)	missense_variant	1
BLCA	Bladder Urothelial Carcinoma	HSP90AA1	p.(Ser235Phe)	missense_variant	1
BLCA	Bladder Urothelial Carcinoma	HSP90AB1	p.(Gln18*)	stop_gained	2
BLCA	Bladder Urothelial Carcinoma	HSP90AB1	p.(Arg177Trp)	missense_variant	1
BLCA	Bladder Urothelial Carcinoma	HSP90AB1	p.(Asp631Glu)	missense_variant	1
BLCA	Bladder Urothelial Carcinoma	HSP90AB1	p.(Glu224Gln)	missense_variant	1
BLCA	Bladder Urothelial Carcinoma	HSP90AB1	p.(Glu548Lys)	missense_variant	1
BLCA	Bladder Urothelial Carcinoma	HSP90AB1	p.(Gly235Ser)	missense_variant	1
BLCA	Bladder Urothelial Carcinoma	HSP90AB1	p.(Ile76Thr)	missense_variant	1
BLCA	Bladder Urothelial Carcinoma	HSP90AB1	p.(Ser45Cys)	missense_variant	1
BLCA	Bladder Urothelial Carcinoma	HSP90AB1	p.(Ser468Cys)	missense_variant	1
BLCA	Bladder Urothelial Carcinoma	HSP90AB1	p.(Ser535*)	stop_gained	1
BLCA	Bladder Urothelial Carcinoma	HSP90AB1	p.(Ser587Leu)	missense_variant	1
BLCA	Bladder Urothelial Carcinoma	HSP90AB1	p.(Ser669Tyr)	missense_variant	1
BLCA	Bladder Urothelial Carcinoma	IDH1	p.(Gly161Arg)	missense_variant	1
BLCA	Bladder Urothelial Carcinoma	IDH1	p.(Gly286Asp)	missense_variant	1
BLCA	Bladder Urothelial Carcinoma	IDH1	p.(Ile226Val)	missense_variant	1
BLCA	Bladder Urothelial Carcinoma	IDH1	p.(Ile364Thr)	missense_variant	1
BLCA	Bladder Urothelial Carcinoma	IDH1	p.(Tyr34*)	stop_gained	1
BLCA	Bladder Urothelial Carcinoma	IDH2	p.(Arg89Gly)	missense_variant	1
BLCA	Bladder Urothelial Carcinoma	IDH2	p.(Ile44Asn)	missense_variant	1
BLCA	Bladder Urothelial Carcinoma	IDH2	p.(Ile44Met)	missense_variant	1
BLCA	Bladder Urothelial Carcinoma	IKBKB	p.(Asp484Glu)	missense_variant	1
BLCA	Bladder Urothelial Carcinoma	IKBKB	p.(Gln477*)	stop_gained	1
BLCA	Bladder Urothelial Carcinoma	IKBKB	p.(Gln519Glu)	missense_variant	1
BLCA	Bladder Urothelial Carcinoma	IKBKB	p.(Gln690*)	stop_gained	1
BLCA	Bladder Urothelial Carcinoma	IKBKB	p.(Glu81Lys)	missense_variant	1
BLCA	Bladder Urothelial Carcinoma	IKBKB	p.(Ser695Phe)	missense_variant	1
BLCA	Bladder Urothelial Carcinoma	IKZF1	p.(Arg111Leu)	missense_variant	1
BLCA	Bladder Urothelial Carcinoma	IKZF1	p.(Arg143Trp)	missense_variant	1
BLCA	Bladder Urothelial Carcinoma	IKZF1	p.(Glu259Gln)	missense_variant	1
BLCA	Bladder Urothelial Carcinoma	IKZF1	p.(Glu401Lys)	missense_variant	1
BLCA	Bladder Urothelial Carcinoma	IKZF1	p.(Glu65Ala)	missense_variant	1
BLCA	Bladder Urothelial Carcinoma	IKZF1	p.(Ile319Val)	missense_variant	1
BLCA	Bladder Urothelial Carcinoma	IKZF1	p.(Val59Leu)	missense_variant	1
BLCA	Bladder Urothelial Carcinoma	IL2	p.(Ala132Thr)	missense_variant	1
BLCA	Bladder Urothelial Carcinoma	IL2	p.(Asn110Lys)	missense_variant	1
BLCA	Bladder Urothelial Carcinoma	IL2	p.(Phe123Leu)	missense_variant	1
BLCA	Bladder Urothelial Carcinoma	IL21R	p.(Val24Ala)	missense_variant	1
BLCA	Bladder Urothelial Carcinoma	IL6ST	p.(Ala174Thr)	missense_variant	1
BLCA	Bladder Urothelial Carcinoma	IL6ST	p.(Arg176Cys)	missense_variant	1
BLCA	Bladder Urothelial Carcinoma	IL6ST	p.(Glu316Lys)	missense_variant	1
BLCA	Bladder Urothelial Carcinoma	IL6ST	p.(Ser282Cys)	missense_variant	1
BLCA	Bladder Urothelial Carcinoma	IL7R	p.(Asp210Asn)	missense_variant	1
BLCA	Bladder Urothelial Carcinoma	IL7R	p.(Glu113Lys)	missense_variant	1
BLCA	Bladder Urothelial Carcinoma	IL7R	p.(Glu31Lys)	missense_variant	1
BLCA	Bladder Urothelial Carcinoma	IL7R	p.(Glu72Lys)	missense_variant	1
BLCA	Bladder Urothelial Carcinoma	IRF4	p.(Arg8Gln)	missense_variant	1
BLCA	Bladder Urothelial Carcinoma	IRF4	p.(Ile29Met)	missense_variant	1
BLCA	Bladder Urothelial Carcinoma	IRF4	p.(Leu358Phe)	missense_variant	1
BLCA	Bladder Urothelial Carcinoma	IRF4	p.(Pro162Gln)	missense_variant	1
BLCA	Bladder Urothelial Carcinoma	IRF4	p.(Tyr325Cys)	missense_variant	1
BLCA	Bladder Urothelial Carcinoma	IRS2	p.(Ala364Thr)	missense_variant	1
BLCA	Bladder Urothelial Carcinoma	IRS2	p.(Ala685Asp)	missense_variant	1
BLCA	Bladder Urothelial Carcinoma	IRS2	p.(Arg1145Cys)	missense_variant	1
BLCA	Bladder Urothelial Carcinoma	IRS2	p.(Asn25Ser)	missense_variant	1
BLCA	Bladder Urothelial Carcinoma	IRS2	p.(Asp509Asn)	missense_variant	1
BLCA	Bladder Urothelial Carcinoma	IRS2	p.(Gln1248His)	missense_variant	1
BLCA	Bladder Urothelial Carcinoma	IRS2	p.(Glu129Lys)	missense_variant	1
BLCA	Bladder Urothelial Carcinoma	IRS2	p.(Gly992Ser)	missense_variant	1
BLCA	Bladder Urothelial Carcinoma	IRS2	p.(Pro862Ser)	missense_variant	1
BLCA	Bladder Urothelial Carcinoma	IRS2	p.(Ser1027Leu)	missense_variant	1
BLCA	Bladder Urothelial Carcinoma	IRS2	p.(Ser237Leu)	missense_variant	1
BLCA	Bladder Urothelial Carcinoma	IRS2	p.(Ser458Phe)	missense_variant	1
BLCA	Bladder Urothelial Carcinoma	IRS2	p.(Thr314Arg)	missense_variant	1
BLCA	Bladder Urothelial Carcinoma	IRS4	p.(Ala219Val)	missense_variant	1
BLCA	Bladder Urothelial Carcinoma	IRS4	p.(Arg1246Ser)	missense_variant	1
BLCA	Bladder Urothelial Carcinoma	IRS4	p.(Arg16Lys)	missense_variant	1
BLCA	Bladder Urothelial Carcinoma	IRS4	p.(Asp1156Asn)	missense_variant	1
BLCA	Bladder Urothelial Carcinoma	IRS4	p.(Glu1109Lys)	missense_variant	1
BLCA	Bladder Urothelial Carcinoma	IRS4	p.(Gly498Cys)	missense_variant	1
BLCA	Bladder Urothelial Carcinoma	IRS4	p.(Leu1112Ile)	missense_variant	1
BLCA	Bladder Urothelial Carcinoma	IRS4	p.(Met744Ile)	missense_variant	1
BLCA	Bladder Urothelial Carcinoma	IRS4	p.(Phe737Leu)	missense_variant	1
BLCA	Bladder Urothelial Carcinoma	IRS4	p.(Ser588Cys)	missense_variant	1
BLCA	Bladder Urothelial Carcinoma	ITK	p.(Asn299Ser)	missense_variant	1
BLCA	Bladder Urothelial Carcinoma	ITK	p.(Gly53Trp)	missense_variant	1
BLCA	Bladder Urothelial Carcinoma	ITK	p.(Leu319Val)	missense_variant	1
BLCA	Bladder Urothelial Carcinoma	ITK	p.(Met503Ile)	missense_variant	1
BLCA	Bladder Urothelial Carcinoma	ITK	p.(Trp595*)	stop_gained	1
BLCA	Bladder Urothelial Carcinoma	ITK	p.(Tyr559His)	missense_variant	1
BLCA	Bladder Urothelial Carcinoma	JAK1	p.(Asp947His)	missense_variant	1
BLCA	Bladder Urothelial Carcinoma	JAK1	p.(Gln834*)	stop_gained	1
BLCA	Bladder Urothelial Carcinoma	JAK1	p.(Gly439Ser)	missense_variant	1
BLCA	Bladder Urothelial Carcinoma	JAK1	p.(Trp88*)	stop_gained	1
BLCA	Bladder Urothelial Carcinoma	JAK2	p.(Arg138*)	stop_gained	1
BLCA	Bladder Urothelial Carcinoma	JAK2	p.(Arg138Gln)	missense_variant	1
BLCA	Bladder Urothelial Carcinoma	JAK2	p.(Arg138Gly)	missense_variant	1
BLCA	Bladder Urothelial Carcinoma	JAK2	p.(Asp768His)	missense_variant	1
BLCA	Bladder Urothelial Carcinoma	JAK2	p.(Gln494Arg)	missense_variant	1
BLCA	Bladder Urothelial Carcinoma	JAK2	p.(Glu283Gln)	missense_variant	1
BLCA	Bladder Urothelial Carcinoma	JAK3	p.(Arg149Cys)	missense_variant	1
BLCA	Bladder Urothelial Carcinoma	JAK3	p.(Arg175Gln)	missense_variant	1
BLCA	Bladder Urothelial Carcinoma	JAK3	p.(Gln1058Lys)	missense_variant	1
BLCA	Bladder Urothelial Carcinoma	JAK3	p.(Ile608Thr)	missense_variant	1
BLCA	Bladder Urothelial Carcinoma	JAK3	p.(Pro644Thr)	missense_variant	1
BLCA	Bladder Urothelial Carcinoma	KAT6A	p.(Asp1046Asn)	missense_variant	1
BLCA	Bladder Urothelial Carcinoma	KAT6A	p.(Gln652*)	stop_gained	1
BLCA	Bladder Urothelial Carcinoma	KAT6A	p.(Glu1190Gln)	missense_variant	1
BLCA	Bladder Urothelial Carcinoma	KAT6A	p.(Glu1242Gln)	missense_variant	1
BLCA	Bladder Urothelial Carcinoma	KAT6A	p.(Glu569Lys)	missense_variant	1
BLCA	Bladder Urothelial Carcinoma	KAT6A	p.(Met1943Ile)	missense_variant	1
BLCA	Bladder Urothelial Carcinoma	KAT6A	p.(Pro1345Ser)	missense_variant	1
BLCA	Bladder Urothelial Carcinoma	KAT6A	p.(Pro1651Ser)	missense_variant	1
BLCA	Bladder Urothelial Carcinoma	KAT6A	p.(Ser1194Cys)	missense_variant	1
BLCA	Bladder Urothelial Carcinoma	KAT6A	p.(Ser1280Leu)	missense_variant	1
BLCA	Bladder Urothelial Carcinoma	KAT6A	p.(Ser510Tyr)	missense_variant	1
BLCA	Bladder Urothelial Carcinoma	KAT6B	p.(Ala1437Val)	missense_variant	1
BLCA	Bladder Urothelial Carcinoma	KAT6B	p.(Arg1265Ser)	missense_variant	1
BLCA	Bladder Urothelial Carcinoma	KAT6B	p.(Asp1538Asn)	missense_variant	1
BLCA	Bladder Urothelial Carcinoma	KAT6B	p.(Gln470*)	stop_gained	1
BLCA	Bladder Urothelial Carcinoma	KAT6B	p.(Glu1096del)	inframe_deletion	1
BLCA	Bladder Urothelial Carcinoma	KAT6B	p.(Glu1327Lys)	missense_variant	1
BLCA	Bladder Urothelial Carcinoma	KAT6B	p.(Glu1341Lys)	missense_variant	1
BLCA	Bladder Urothelial Carcinoma	KAT6B	p.(Glu1360*)	stop_gained	1
BLCA	Bladder Urothelial Carcinoma	KAT6B	p.(Glu1567Gln)	missense_variant	1
BLCA	Bladder Urothelial Carcinoma	KAT6B	p.(Glu1757Lys)	missense_variant	1
BLCA	Bladder Urothelial Carcinoma	KAT6B	p.(Glu232Lys)	missense_variant	1
BLCA	Bladder Urothelial Carcinoma	KAT6B	p.(Ile500Met)	missense_variant	1
BLCA	Bladder Urothelial Carcinoma	KAT6B	p.(Leu14Val)	missense_variant	1
BLCA	Bladder Urothelial Carcinoma	KAT6B	p.(Lys377Asn)	missense_variant	1
BLCA	Bladder Urothelial Carcinoma	KAT6B	p.(Met2002Ile)	missense_variant	1
BLCA	Bladder Urothelial Carcinoma	KAT6B	p.(Phe1803Leu)	missense_variant	1
BLCA	Bladder Urothelial Carcinoma	KAT6B	p.(Ser2008Ile)	missense_variant	1
BLCA	Bladder Urothelial Carcinoma	KAT6B	p.(Ser583Cys)	missense_variant	1
BLCA	Bladder Urothelial Carcinoma	KCNJ5	p.(Arg319Trp)	missense_variant	1
BLCA	Bladder Urothelial Carcinoma	KCNJ5	p.(Glu356Gln)	missense_variant	1
BLCA	Bladder Urothelial Carcinoma	KCNJ5	p.(Glu45Lys)	missense_variant	1
BLCA	Bladder Urothelial Carcinoma	KCNJ5	p.(Gly313Ala)	splice_region_variant,missense_variant	1
BLCA	Bladder Urothelial Carcinoma	KCNJ5	p.(Thr94Ile)	missense_variant	1
BLCA	Bladder Urothelial Carcinoma	KDM5A	p.(Ala1205Asp)	missense_variant	1
BLCA	Bladder Urothelial Carcinoma	KDM5A	p.(Arg604Cys)	missense_variant	1
BLCA	Bladder Urothelial Carcinoma	KDM5A	p.(Asp426Asn)	missense_variant	1
BLCA	Bladder Urothelial Carcinoma	KDM5A	p.(Glu111Gln)	missense_variant	1
BLCA	Bladder Urothelial Carcinoma	KDM5A	p.(Glu388Lys)	missense_variant	1
BLCA	Bladder Urothelial Carcinoma	KDM5A	p.(Glu524Lys)	missense_variant	1
BLCA	Bladder Urothelial Carcinoma	KDM5A	p.(Glu81Gln)	splice_region_variant,missense_variant	1
BLCA	Bladder Urothelial Carcinoma	KDM5A	p.(Glu855Lys)	missense_variant	1
BLCA	Bladder Urothelial Carcinoma	KDM5A	p.(Leu1191Val)	missense_variant	1
BLCA	Bladder Urothelial Carcinoma	KDM5A	p.(Leu445Phe)	missense_variant	1
BLCA	Bladder Urothelial Carcinoma	KDM5A	p.(Ser1593Leu)	missense_variant	1
BLCA	Bladder Urothelial Carcinoma	KDM5A	p.(Ser1598*)	stop_gained	1
BLCA	Bladder Urothelial Carcinoma	KDM5C	p.(Arg766Gln)	missense_variant	1
BLCA	Bladder Urothelial Carcinoma	KDM5C	p.(Asp6His)	missense_variant	1
BLCA	Bladder Urothelial Carcinoma	KDM5C	p.(Gln884His)	missense_variant	1
BLCA	Bladder Urothelial Carcinoma	KDM5C	p.(Glu1274Lys)	missense_variant	1
BLCA	Bladder Urothelial Carcinoma	KDM5C	p.(Glu1393*)	stop_gained	1
BLCA	Bladder Urothelial Carcinoma	KDM5C	p.(Glu1415Gln)	missense_variant	1
BLCA	Bladder Urothelial Carcinoma	KDM5C	p.(Glu39Lys)	missense_variant	1
BLCA	Bladder Urothelial Carcinoma	KDM5C	p.(Glu693Lys)	missense_variant	1
BLCA	Bladder Urothelial Carcinoma	KDM5C	p.(Leu394Val)	missense_variant	1
BLCA	Bladder Urothelial Carcinoma	KDM6A	p.(Gln555*)	stop_gained	3
BLCA	Bladder Urothelial Carcinoma	KDM6A	p.(Glu1102Lys)	missense_variant	2
BLCA	Bladder Urothelial Carcinoma	KDM6A	p.(Arg549*)	stop_gained	1
BLCA	Bladder Urothelial Carcinoma	KDM6A	p.(Asp1216Asn)	missense_variant	1
BLCA	Bladder Urothelial Carcinoma	KDM6A	p.(Gln117*)	stop_gained	1
BLCA	Bladder Urothelial Carcinoma	KDM6A	p.(Gln1302*)	stop_gained	1
BLCA	Bladder Urothelial Carcinoma	KDM6A	p.(Gln154*)	stop_gained	1
BLCA	Bladder Urothelial Carcinoma	KDM6A	p.(Gln208*)	stop_gained,splice_region_variant	1
BLCA	Bladder Urothelial Carcinoma	KDM6A	p.(Gln271*)	stop_gained	1
BLCA	Bladder Urothelial Carcinoma	KDM6A	p.(Gln517*)	stop_gained	1
BLCA	Bladder Urothelial Carcinoma	KDM6A	p.(Gln679*)	stop_gained	1
BLCA	Bladder Urothelial Carcinoma	KDM6A	p.(Gln753*)	stop_gained	1
BLCA	Bladder Urothelial Carcinoma	KDM6A	p.(Gln779*)	stop_gained	1
BLCA	Bladder Urothelial Carcinoma	KDM6A	p.(Gln863*)	stop_gained	1
BLCA	Bladder Urothelial Carcinoma	KDM6A	p.(Glu1254*)	stop_gained	1
BLCA	Bladder Urothelial Carcinoma	KDM6A	p.(Glu1316Gln)	missense_variant	1
BLCA	Bladder Urothelial Carcinoma	KDM6A	p.(Glu1326*)	stop_gained	1
BLCA	Bladder Urothelial Carcinoma	KDM6A	p.(Glu420Lys)	missense_variant	1
BLCA	Bladder Urothelial Carcinoma	KDM6A	p.(Gly137Arg)	missense_variant	1
BLCA	Bladder Urothelial Carcinoma	KDM6A	p.(Gly137Asp)	missense_variant	1
BLCA	Bladder Urothelial Carcinoma	KDM6A	p.(Ile169Asn)	missense_variant	1
BLCA	Bladder Urothelial Carcinoma	KDM6A	p.(Leu1047Phe)	missense_variant	1
BLCA	Bladder Urothelial Carcinoma	KDM6A	p.(Leu202*)	stop_gained	1
BLCA	Bladder Urothelial Carcinoma	KDM6A	p.(Leu347Val)	missense_variant	1
BLCA	Bladder Urothelial Carcinoma	KDM6A	p.(Lys1301Asn)	missense_variant	1
BLCA	Bladder Urothelial Carcinoma	KDM6A	p.(Met1129Arg)	missense_variant	1
BLCA	Bladder Urothelial Carcinoma	KDM6A	p.(Pro1078Leu)	missense_variant	1
BLCA	Bladder Urothelial Carcinoma	KDM6A	p.(Pro1107Leu)	missense_variant	1
BLCA	Bladder Urothelial Carcinoma	KDM6A	p.(Ser1284*)	stop_gained	1
BLCA	Bladder Urothelial Carcinoma	KDM6A	p.(Ser314*)	stop_gained	1
BLCA	Bladder Urothelial Carcinoma	KDM6A	p.(Ser721*)	stop_gained	1
BLCA	Bladder Urothelial Carcinoma	KDM6A	p.(Trp1227Arg)	missense_variant	1
BLCA	Bladder Urothelial Carcinoma	KDM6A	p.(Trp355*)	stop_gained	1
BLCA	Bladder Urothelial Carcinoma	KDM6A	p.(Tyr396*)	stop_gained	1
BLCA	Bladder Urothelial Carcinoma	KDM6A	p.(Val1113Leu)	missense_variant	1
BLCA	Bladder Urothelial Carcinoma	KDR	p.(Asp1174Asn)	missense_variant	1
BLCA	Bladder Urothelial Carcinoma	KDR	p.(Asp257His)	missense_variant	1
BLCA	Bladder Urothelial Carcinoma	KDR	p.(Gly794Glu)	missense_variant	1
BLCA	Bladder Urothelial Carcinoma	KDR	p.(Ile362Thr)	missense_variant	1
BLCA	Bladder Urothelial Carcinoma	KDR	p.(Leu415Val)	missense_variant	1
BLCA	Bladder Urothelial Carcinoma	KDR	p.(Lys651Thr)	missense_variant	1
BLCA	Bladder Urothelial Carcinoma	KDR	p.(Ser160Leu)	missense_variant	1
BLCA	Bladder Urothelial Carcinoma	KDSR	p.(Pro283Ala)	missense_variant	1
BLCA	Bladder Urothelial Carcinoma	KDSR	p.(Tyr17Cys)	missense_variant	1
BLCA	Bladder Urothelial Carcinoma	KEAP1	p.(Arg320Gln)	missense_variant	1
BLCA	Bladder Urothelial Carcinoma	KEAP1	p.(Arg470Gly)	missense_variant	1
BLCA	Bladder Urothelial Carcinoma	KEAP1	p.(Met283Ile)	missense_variant	1
BLCA	Bladder Urothelial Carcinoma	KEAP1	p.(Ser102*)	stop_gained	1
BLCA	Bladder Urothelial Carcinoma	KIF5B	p.(Ala939Thr)	missense_variant	1
BLCA	Bladder Urothelial Carcinoma	KIF5B	p.(Arg800His)	missense_variant	1
BLCA	Bladder Urothelial Carcinoma	KIF5B	p.(Arg892His)	missense_variant	1
BLCA	Bladder Urothelial Carcinoma	KIF5B	p.(Asp735His)	splice_region_variant,missense_variant	1
BLCA	Bladder Urothelial Carcinoma	KIF5B	p.(Gln456Lys)	missense_variant	1
BLCA	Bladder Urothelial Carcinoma	KIF5B	p.(Glu270Lys)	missense_variant	1
BLCA	Bladder Urothelial Carcinoma	KIF5B	p.(Glu696Lys)	missense_variant	1
BLCA	Bladder Urothelial Carcinoma	KIF5B	p.(Leu209Val)	missense_variant	1
BLCA	Bladder Urothelial Carcinoma	KIT	p.(Glu227Lys)	missense_variant	1
BLCA	Bladder Urothelial Carcinoma	KLF4	p.(Ser196Leu)	missense_variant	1
BLCA	Bladder Urothelial Carcinoma	KLF6	p.(Asp245Asn)	missense_variant	1
BLCA	Bladder Urothelial Carcinoma	KLF6	p.(Glu238Gln)	missense_variant	1
BLCA	Bladder Urothelial Carcinoma	KLF6	p.(Pro85Ser)	missense_variant	1
BLCA	Bladder Urothelial Carcinoma	KLF6	p.(Trp64Cys)	missense_variant	1
BLCA	Bladder Urothelial Carcinoma	KMT2A	p.(Arg1264Gln)	missense_variant	1
BLCA	Bladder Urothelial Carcinoma	KMT2A	p.(Arg893Gly)	missense_variant	1
BLCA	Bladder Urothelial Carcinoma	KMT2A	p.(Glu390Gln)	missense_variant	1
BLCA	Bladder Urothelial Carcinoma	KMT2A	p.(Gly685Ala)	missense_variant	1
BLCA	Bladder Urothelial Carcinoma	KMT2A	p.(Leu1383Val)	missense_variant	1
BLCA	Bladder Urothelial Carcinoma	KMT2A	p.(Leu835Val)	missense_variant	1
BLCA	Bladder Urothelial Carcinoma	KMT2A	p.(Ser2305Cys)	missense_variant	1
BLCA	Bladder Urothelial Carcinoma	KMT2A	p.(Ser2391*)	stop_gained	1
BLCA	Bladder Urothelial Carcinoma	KMT2A	p.(Ser2663Leu)	missense_variant	1
BLCA	Bladder Urothelial Carcinoma	KMT2A	p.(Ser2917Cys)	missense_variant	1
BLCA	Bladder Urothelial Carcinoma	KMT2A	p.(Ser308*)	stop_gained	1
BLCA	Bladder Urothelial Carcinoma	KMT2A	p.(Ser316*)	stop_gained	1
BLCA	Bladder Urothelial Carcinoma	KMT2A	p.(Ser3244*)	stop_gained	1
BLCA	Bladder Urothelial Carcinoma	KMT2A	p.(Ser3341Tyr)	missense_variant	1
BLCA	Bladder Urothelial Carcinoma	KMT2A	p.(Ser3419Cys)	missense_variant	1
BLCA	Bladder Urothelial Carcinoma	KMT2A	p.(Ser82Leu)	missense_variant	1
BLCA	Bladder Urothelial Carcinoma	KMT2A	p.(Tyr2058*)	stop_gained	1
BLCA	Bladder Urothelial Carcinoma	KMT2C	p.(Leu291Phe)	missense_variant	10
BLCA	Bladder Urothelial Carcinoma	KMT2C	p.(Gly845Glu)	splice_region_variant,missense_variant	8
BLCA	Bladder Urothelial Carcinoma	KMT2C	p.(Asn729Asp)	missense_variant	7
BLCA	Bladder Urothelial Carcinoma	KMT2C	p.(Gly838Ser)	missense_variant	4
BLCA	Bladder Urothelial Carcinoma	KMT2C	p.(Arg380Leu)	missense_variant	3
BLCA	Bladder Urothelial Carcinoma	KMT2C	p.(Asp348Asn)	missense_variant	3
BLCA	Bladder Urothelial Carcinoma	KMT2C	p.(Arg973Gly)	missense_variant	2
BLCA	Bladder Urothelial Carcinoma	KMT2C	p.(Ser764Phe)	missense_variant	2
BLCA	Bladder Urothelial Carcinoma	KMT2C	p.(Ser772Leu)	missense_variant	2
BLCA	Bladder Urothelial Carcinoma	KMT2C	p.(Ala2456Ser)	missense_variant	1
BLCA	Bladder Urothelial Carcinoma	KMT2C	p.(Ala4044Val)	missense_variant	1
BLCA	Bladder Urothelial Carcinoma	KMT2C	p.(Ala976Thr)	missense_variant	1
BLCA	Bladder Urothelial Carcinoma	KMT2C	p.(Arg1021Thr)	missense_variant	1
BLCA	Bladder Urothelial Carcinoma	KMT2C	p.(Arg1349*)	stop_gained	1
BLCA	Bladder Urothelial Carcinoma	KMT2C	p.(Arg1917Lys)	missense_variant	1
BLCA	Bladder Urothelial Carcinoma	KMT2C	p.(Arg2403*)	stop_gained	1
BLCA	Bladder Urothelial Carcinoma	KMT2C	p.(Arg254His)	missense_variant	1
BLCA	Bladder Urothelial Carcinoma	KMT2C	p.(Arg284Gln)	splice_region_variant,missense_variant	1
BLCA	Bladder Urothelial Carcinoma	KMT2C	p.(Arg3960*)	stop_gained	1
BLCA	Bladder Urothelial Carcinoma	KMT2C	p.(Arg41Cys)	missense_variant	1
BLCA	Bladder Urothelial Carcinoma	KMT2C	p.(Arg866Gln)	missense_variant	1
BLCA	Bladder Urothelial Carcinoma	KMT2C	p.(Arg904*)	stop_gained	1
BLCA	Bladder Urothelial Carcinoma	KMT2C	p.(Asp1149His)	missense_variant	1
BLCA	Bladder Urothelial Carcinoma	KMT2C	p.(Asp1230Tyr)	missense_variant	1
BLCA	Bladder Urothelial Carcinoma	KMT2C	p.(Asp2733His)	missense_variant	1
BLCA	Bladder Urothelial Carcinoma	KMT2C	p.(Asp645Asn)	missense_variant	1
BLCA	Bladder Urothelial Carcinoma	KMT2C	p.(Asp65Asn)	missense_variant	1
BLCA	Bladder Urothelial Carcinoma	KMT2C	p.(Cys391*)	stop_gained	1
BLCA	Bladder Urothelial Carcinoma	KMT2C	p.(Gln2375Lys)	missense_variant	1
BLCA	Bladder Urothelial Carcinoma	KMT2C	p.(Gln3012*)	stop_gained	1
BLCA	Bladder Urothelial Carcinoma	KMT2C	p.(Gln318*)	stop_gained	1
BLCA	Bladder Urothelial Carcinoma	KMT2C	p.(Gln3654*)	stop_gained	1
BLCA	Bladder Urothelial Carcinoma	KMT2C	p.(Gln4652*)	stop_gained	1
BLCA	Bladder Urothelial Carcinoma	KMT2C	p.(Gln982_Cys983delinsHis)	inframe_deletion	1
BLCA	Bladder Urothelial Carcinoma	KMT2C	p.(Glu1253Gln)	missense_variant	1
BLCA	Bladder Urothelial Carcinoma	KMT2C	p.(Glu1365*)	stop_gained,splice_region_variant	1
BLCA	Bladder Urothelial Carcinoma	KMT2C	p.(Glu1748*)	stop_gained	1
BLCA	Bladder Urothelial Carcinoma	KMT2C	p.(Glu227Lys)	missense_variant	1
BLCA	Bladder Urothelial Carcinoma	KMT2C	p.(Glu2708*)	stop_gained	1
BLCA	Bladder Urothelial Carcinoma	KMT2C	p.(Glu2715*)	stop_gained	1
BLCA	Bladder Urothelial Carcinoma	KMT2C	p.(Glu3430Lys)	missense_variant	1
BLCA	Bladder Urothelial Carcinoma	KMT2C	p.(Glu4649Lys)	missense_variant	1
BLCA	Bladder Urothelial Carcinoma	KMT2C	p.(Glu765Asp)	missense_variant	1
BLCA	Bladder Urothelial Carcinoma	KMT2C	p.(Glu95*)	stop_gained	1
BLCA	Bladder Urothelial Carcinoma	KMT2C	p.(Leu4245Val)	missense_variant	1
BLCA	Bladder Urothelial Carcinoma	KMT2C	p.(Lys1600Arg)	missense_variant	1
BLCA	Bladder Urothelial Carcinoma	KMT2C	p.(Pro2611Ser)	missense_variant	1
BLCA	Bladder Urothelial Carcinoma	KMT2C	p.(Pro2960Leu)	missense_variant	1
BLCA	Bladder Urothelial Carcinoma	KMT2C	p.(Ser1182*)	stop_gained	1
BLCA	Bladder Urothelial Carcinoma	KMT2C	p.(Ser279*)	stop_gained	1
BLCA	Bladder Urothelial Carcinoma	KMT2C	p.(Ser593*)	stop_gained	1
BLCA	Bladder Urothelial Carcinoma	KMT2C	p.(Thr1008Ile)	missense_variant	1
BLCA	Bladder Urothelial Carcinoma	KMT2C	p.(Thr2367_Gln2374del)	inframe_deletion	1
BLCA	Bladder Urothelial Carcinoma	KMT2C	p.(Thr2491Ser)	missense_variant	1
BLCA	Bladder Urothelial Carcinoma	KMT2C	p.(Tyr987*)	stop_gained	1
BLCA	Bladder Urothelial Carcinoma	KMT2D	p.(Arg5179Cys)	missense_variant	2
BLCA	Bladder Urothelial Carcinoma	KMT2D	p.(Gln3877*)	stop_gained	2
BLCA	Bladder Urothelial Carcinoma	KMT2D	p.(Leu3542Val)	missense_variant	2
BLCA	Bladder Urothelial Carcinoma	KMT2D	p.(Ala3891Thr)	missense_variant	1
BLCA	Bladder Urothelial Carcinoma	KMT2D	p.(Arg2099*)	stop_gained	1
BLCA	Bladder Urothelial Carcinoma	KMT2D	p.(Arg2801*)	stop_gained	1
BLCA	Bladder Urothelial Carcinoma	KMT2D	p.(Arg3582Trp)	missense_variant	1
BLCA	Bladder Urothelial Carcinoma	KMT2D	p.(Arg4229Gln)	missense_variant	1
BLCA	Bladder Urothelial Carcinoma	KMT2D	p.(Arg5048His)	missense_variant	1
BLCA	Bladder Urothelial Carcinoma	KMT2D	p.(Asp1274Asn)	missense_variant	1
BLCA	Bladder Urothelial Carcinoma	KMT2D	p.(Asp968Asn)	missense_variant	1
BLCA	Bladder Urothelial Carcinoma	KMT2D	p.(Gln1023*)	stop_gained	1
BLCA	Bladder Urothelial Carcinoma	KMT2D	p.(Gln1029*)	stop_gained	1
BLCA	Bladder Urothelial Carcinoma	KMT2D	p.(Gln117His)	missense_variant	1
BLCA	Bladder Urothelial Carcinoma	KMT2D	p.(Gln1402*)	stop_gained	1
BLCA	Bladder Urothelial Carcinoma	KMT2D	p.(Gln2337*)	stop_gained	1
BLCA	Bladder Urothelial Carcinoma	KMT2D	p.(Gln2422*)	stop_gained	1
BLCA	Bladder Urothelial Carcinoma	KMT2D	p.(Gln2553*)	stop_gained	1
BLCA	Bladder Urothelial Carcinoma	KMT2D	p.(Gln2576*)	stop_gained	1
BLCA	Bladder Urothelial Carcinoma	KMT2D	p.(Gln3725*)	stop_gained	1
BLCA	Bladder Urothelial Carcinoma	KMT2D	p.(Gln3905*)	stop_gained	1
BLCA	Bladder Urothelial Carcinoma	KMT2D	p.(Gln3913*)	stop_gained	1
BLCA	Bladder Urothelial Carcinoma	KMT2D	p.(Gln3932Glu)	missense_variant	1
BLCA	Bladder Urothelial Carcinoma	KMT2D	p.(Gln3937*)	stop_gained	1
BLCA	Bladder Urothelial Carcinoma	KMT2D	p.(Gln3960*)	stop_gained	1
BLCA	Bladder Urothelial Carcinoma	KMT2D	p.(Gln3967*)	stop_gained	1
BLCA	Bladder Urothelial Carcinoma	KMT2D	p.(Gln4322Leu)	missense_variant	1
BLCA	Bladder Urothelial Carcinoma	KMT2D	p.(Gln4891Lys)	missense_variant	1
BLCA	Bladder Urothelial Carcinoma	KMT2D	p.(Gln773*)	stop_gained	1
BLCA	Bladder Urothelial Carcinoma	KMT2D	p.(Gln800*)	stop_gained	1
BLCA	Bladder Urothelial Carcinoma	KMT2D	p.(Glu1158Lys)	missense_variant	1
BLCA	Bladder Urothelial Carcinoma	KMT2D	p.(Glu1171*)	stop_gained	1
BLCA	Bladder Urothelial Carcinoma	KMT2D	p.(Glu1233*)	stop_gained	1
BLCA	Bladder Urothelial Carcinoma	KMT2D	p.(Glu1490*)	stop_gained	1
BLCA	Bladder Urothelial Carcinoma	KMT2D	p.(Glu1623Lys)	missense_variant	1
BLCA	Bladder Urothelial Carcinoma	KMT2D	p.(Glu1682Lys)	missense_variant	1
BLCA	Bladder Urothelial Carcinoma	KMT2D	p.(Glu1902Lys)	missense_variant	1
BLCA	Bladder Urothelial Carcinoma	KMT2D	p.(Glu2010Lys)	missense_variant	1
BLCA	Bladder Urothelial Carcinoma	KMT2D	p.(Glu3004Gln)	missense_variant	1
BLCA	Bladder Urothelial Carcinoma	KMT2D	p.(Glu3024Lys)	missense_variant	1
BLCA	Bladder Urothelial Carcinoma	KMT2D	p.(Glu3124*)	stop_gained	1
BLCA	Bladder Urothelial Carcinoma	KMT2D	p.(Glu341Lys)	missense_variant	1
BLCA	Bladder Urothelial Carcinoma	KMT2D	p.(Glu4646Lys)	missense_variant	1
BLCA	Bladder Urothelial Carcinoma	KMT2D	p.(Glu586Lys)	missense_variant	1
BLCA	Bladder Urothelial Carcinoma	KMT2D	p.(Glu631Lys)	missense_variant	1
BLCA	Bladder Urothelial Carcinoma	KMT2D	p.(Glu676Gln)	missense_variant	1
BLCA	Bladder Urothelial Carcinoma	KMT2D	p.(Glu775*)	stop_gained	1
BLCA	Bladder Urothelial Carcinoma	KMT2D	p.(Glu784Lys)	missense_variant	1
BLCA	Bladder Urothelial Carcinoma	KMT2D	p.(Glu847Gln)	missense_variant	1
BLCA	Bladder Urothelial Carcinoma	KMT2D	p.(Glu86*)	stop_gained	1
BLCA	Bladder Urothelial Carcinoma	KMT2D	p.(Gly1281Arg)	missense_variant	1
BLCA	Bladder Urothelial Carcinoma	KMT2D	p.(Gly1320*)	stop_gained	1
BLCA	Bladder Urothelial Carcinoma	KMT2D	p.(Gly5181Trp)	missense_variant	1
BLCA	Bladder Urothelial Carcinoma	KMT2D	p.(Ile2124Leu)	missense_variant	1
BLCA	Bladder Urothelial Carcinoma	KMT2D	p.(Leu3306*)	stop_gained	1
BLCA	Bladder Urothelial Carcinoma	KMT2D	p.(Lys3436Met)	missense_variant	1
BLCA	Bladder Urothelial Carcinoma	KMT2D	p.(Ser1079*)	stop_gained	1
BLCA	Bladder Urothelial Carcinoma	KMT2D	p.(Ser1270*)	stop_gained	1
BLCA	Bladder Urothelial Carcinoma	KMT2D	p.(Ser2451Ala)	missense_variant	1
BLCA	Bladder Urothelial Carcinoma	KMT2D	p.(Ser4456Leu)	missense_variant	1
BLCA	Bladder Urothelial Carcinoma	KMT2D	p.(Trp2049*)	stop_gained	1
BLCA	Bladder Urothelial Carcinoma	KMT2D	p.(Trp5530*)	stop_gained	1
BLCA	Bladder Urothelial Carcinoma	KNL1	p.(Asp1812Asn)	missense_variant	1
BLCA	Bladder Urothelial Carcinoma	KNL1	p.(Asp2337Asn)	missense_variant	1
BLCA	Bladder Urothelial Carcinoma	KNL1	p.(Gln529Glu)	missense_variant	1
BLCA	Bladder Urothelial Carcinoma	KNL1	p.(Glu1794Lys)	missense_variant	1
BLCA	Bladder Urothelial Carcinoma	KNL1	p.(Glu959*)	stop_gained	1
BLCA	Bladder Urothelial Carcinoma	KNL1	p.(His1798Asp)	missense_variant	1
BLCA	Bladder Urothelial Carcinoma	KNL1	p.(Leu1590Phe)	missense_variant	1
BLCA	Bladder Urothelial Carcinoma	KNL1	p.(Met736Ile)	missense_variant	1
BLCA	Bladder Urothelial Carcinoma	KNL1	p.(Pro1918Leu)	missense_variant	1
BLCA	Bladder Urothelial Carcinoma	KNL1	p.(Pro865Thr)	missense_variant	1
BLCA	Bladder Urothelial Carcinoma	KNL1	p.(Ser1935Thr)	missense_variant	1
BLCA	Bladder Urothelial Carcinoma	KNL1	p.(Thr1539Ile)	missense_variant	1
BLCA	Bladder Urothelial Carcinoma	KNL1	p.(Val829Leu)	missense_variant	1
BLCA	Bladder Urothelial Carcinoma	KRAS	p.(Gly12Asp)	missense_variant	3
BLCA	Bladder Urothelial Carcinoma	KRAS	p.(Ala146Val)	missense_variant	1
BLCA	Bladder Urothelial Carcinoma	KRAS	p.(Glu63Lys)	missense_variant	1
BLCA	Bladder Urothelial Carcinoma	KRAS	p.(Gly12Val)	missense_variant	1
BLCA	Bladder Urothelial Carcinoma	KTN1	p.(Asp134Glu)	missense_variant	1
BLCA	Bladder Urothelial Carcinoma	KTN1	p.(Asp955Gly)	missense_variant	1
BLCA	Bladder Urothelial Carcinoma	KTN1	p.(Gln357Pro)	missense_variant	1
BLCA	Bladder Urothelial Carcinoma	KTN1	p.(Ser213*)	stop_gained	1
BLCA	Bladder Urothelial Carcinoma	LASP1	p.(Leu21Val)	missense_variant	1
BLCA	Bladder Urothelial Carcinoma	LATS1	p.(Arg82*)	stop_gained	2
BLCA	Bladder Urothelial Carcinoma	LATS1	p.(Gln863*)	stop_gained	2
BLCA	Bladder Urothelial Carcinoma	LATS1	p.(Arg754Thr)	missense_variant	1
BLCA	Bladder Urothelial Carcinoma	LATS1	p.(Arg827Thr)	missense_variant	1
BLCA	Bladder Urothelial Carcinoma	LATS1	p.(Arg990Gln)	missense_variant	1
BLCA	Bladder Urothelial Carcinoma	LATS1	p.(Gln525Glu)	missense_variant	1
BLCA	Bladder Urothelial Carcinoma	LATS1	p.(Gly346*)	stop_gained	1
BLCA	Bladder Urothelial Carcinoma	LATS1	p.(Gly712Val)	missense_variant	1
[truncated: 138,066 more rows]

## Sheet: Table S2
driver	KM_pvalue	cox_pvalue_cancer_stage	cox_pvalue_driver_cancer_stage_corr
HRD	0.000326	0.00281	8.47e-05
MMR	0.323	0.00576	0.463
TMB_SKCM	0.0149	0.0054	0.0209
TMB_LUAD	0.721	1.59e-05	0.654
ALK	0.915	2.86e-132	0.814
APC	0.225	4.17e-135	0.00148
ATM	0.676	2.92e-132	0.774
ATRX	0.201	5.3e-132	0.782
BRAF	3.2e-08	7.89e-128	0.00628
BRCA1	0.00131	1.63e-131	0.0093
BRCA2	0.0532	7.54e-132	0.0712
CDK12	0.509	2.46e-132	0.432
CDKN2A	6.31e-106	8.25e-125	2.13e-29
CTNNB1	0.0169	5.5e-132	0.703
EGFR	5.21e-12	7.15e-133	0.0214
FGFR2	0.106	1.21e-132	0.0139
FGFR3	0.117	6.42e-133	0.0246
GNAS	0.869	2.8e-132	0.975
H3F3A	0.57	3.16e-132	0.851
HIST1H3B	0.56	1.98e-132	0.109
HIST1H3C	0.791	2.75e-132	0.816
HRAS	0.787	3.22e-132	0.768
IDH1	0.00317	2.69e-132	0.679
IDH2	0.936	2.67e-132	0.731
KIT	0.846	2.37e-132	0.521
KRAS	2.78e-12	1.89e-128	3.98e-15
MET	0.107	2.63e-132	0.24
MLH1	0.94	2.8e-132	0.902
MSH2	0.755	2.27e-132	0.543
MSH6	0.358	3.44e-132	0.604
NF1	1.44e-06	1.91e-132	0.0141
NRAS	0.0222	2.76e-131	0.724
PIK3CA	1.68e-08	3.24e-126	0.00321
PMS2	0.401	2.68e-132	0.405
POLD1	0.062	1.2e-132	0.0183
POLE	0.52	3.53e-132	0.316
RB1	2.53e-09	3.75e-133	4.65e-05
RET	0.0896	2.92e-132	0.0876
SDHA	0.436	5.7e-132	0.609
SMARCA4	0.00083	6.21e-132	0.000308
TERT promoter	2.55e-126	4.39e-124	0.00108
TP53	9.4e-38	7.07e-118	1.42e-33
TSC1	0.354	3.45e-132	0.269
TSC2	0.486	2.18e-132	0.406

## Sheet: Table S3
gene	small_som	role_in_cancer	diploid	gain	loss	non_gain	non_loss	percentage	fishertest	p.adjust	signif
ALK	small_som_no	onc	11098	1496	0	11098	12594	11.8787	0.418097	1	not_signif
ALK	small_som_yes	onc	396	60	0	396	456	13.1579	0.418097	1	not_signif
APC	small_som_no	tsg	9284	0	1524	10808	9284	14.1007	7.26401e-37	2.76033e-35	signif
APC	small_som_yes	tsg	1667	0	570	2237	1667	25.4806	7.26401e-37	2.76033e-35	signif
ATM	small_som_no	tsg	9846	0	2556	12402	9846	20.6096	0.341293	1	not_signif
ATM	small_som_yes	tsg	497	0	142	639	497	22.2222	0.341293	1	not_signif
ATRX	small_som_no	tsg	8259	0	4000	12259	8259	32.6291	0.000521822	0.0198292	not_signif
ATRX	small_som_yes	tsg	439	0	153	592	439	25.8446	0.000521822	0.0198292	not_signif
BRAF	small_som_no	onc	10096	2481	0	10096	12577	19.7265	9.01701e-08	3.42646e-06	signif
BRAF	small_som_yes	onc	330	143	0	330	473	30.2326	9.01701e-08	3.42646e-06	signif
BRCA1	small_som_no	tsg	10427	0	2391	12818	10427	18.6535	0.548846	1	not_signif
BRCA1	small_som_yes	tsg	182	0	46	228	182	20.1754	0.548846	1	not_signif
BRCA2	small_som_no	tsg	10182	0	2494	12676	10182	19.675	0.158086	1	not_signif
BRCA2	small_som_yes	tsg	301	0	60	361	301	16.6205	0.158086	1	not_signif
CDK12	small_som_no	tsg	10299	0	2479	12778	10299	19.4005	0.472684	1	not_signif
CDK12	small_som_yes	tsg	158	0	43	201	158	21.393	0.472684	1	not_signif
CDKN2A	small_som_no	tsg	9920	0	2713	12633	9920	21.4755	1.27466e-16	4.84371e-15	signif
CDKN2A	small_som_yes	tsg	233	0	158	391	233	40.4092	1.27466e-16	4.84371e-15	signif
CTNNB1	small_som_no	onc	11678	994	0	11678	12672	7.84407	1.8719e-05	0.00071132	signif
CTNNB1	small_som_yes	onc	323	55	0	323	378	14.5503	1.8719e-05	0.00071132	signif
EGFR	small_som_no	onc	9005	3683	0	9005	12688	29.0274	3.662e-09	1.39156e-07	signif
EGFR	small_som_yes	onc	203	159	0	203	362	43.9227	3.662e-09	1.39156e-07	signif
FGFR2	small_som_no	onc	12142	700	0	12142	12842	5.45086	1.90704e-05	0.000724676	signif
FGFR2	small_som_yes	onc	180	28	0	180	208	13.4615	1.90704e-05	0.000724676	signif
FGFR3	small_som_no	onc	11965	923	0	11965	12888	7.1617	0.0202748	0.770444	not_signif
FGFR3	small_som_yes	onc	142	20	0	142	162	12.3457	0.0202748	0.770444	not_signif
GNAS	small_som_no	onc	8979	3920	0	8979	12899	30.39	0.0161165	0.612429	not_signif
GNAS	small_som_yes	onc	91	60	0	91	151	39.7351	0.0161165	0.612429	not_signif
H3F3A	small_som_no	onc	10075	2908	0	10075	12983	22.3985	0.659931	1	not_signif
H3F3A	small_som_yes	onc	54	13	0	54	67	19.403	0.659931	1	not_signif
H3F3B	small_som_no	onc	11121	1905	0	11121	13026	14.6246	0.38323	1	not_signif
H3F3B	small_som_yes	onc	19	5	0	19	24	20.8333	0.38323	1	not_signif
HIST1H3B	small_som_no	onc	10989	1982	0	10989	12971	15.2802	0.347745	1	not_signif
HIST1H3B	small_som_yes	onc	64	15	0	64	79	18.9873	0.347745	1	not_signif
HRAS	small_som_no	onc	12254	733	0	12254	12987	5.64411	0.025458	0.967405	not_signif
HRAS	small_som_yes	onc	55	8	0	55	63	12.6984	0.025458	0.967405	not_signif
IDH1	small_som_no	onc	11758	952	0	11758	12710	7.49017	0.531528	1	not_signif
IDH1	small_som_yes	onc	318	22	0	318	340	6.47059	0.531528	1	not_signif
IDH2	small_som_no	onc	11996	965	0	11996	12961	7.44541	1	1	not_signif
IDH2	small_som_yes	onc	83	6	0	83	89	6.74157	1	1	not_signif
KIT	small_som_no	onc	11857	986	0	11857	12843	7.67733	5.15537e-06	0.000195904	signif
KIT	small_som_yes	onc	171	36	0	171	207	17.3913	5.15537e-06	0.000195904	signif
KRAS	small_som_no	onc	10016	1417	0	10016	11433	12.3939	1.67275e-14	6.35644e-13	signif
KRAS	small_som_yes	onc	1299	318	0	1299	1617	19.666	1.67275e-14	6.35644e-13	signif
MET	small_som_no	onc	9761	3030	0	9761	12791	23.6885	0.161822	1	not_signif
MET	small_som_yes	onc	188	71	0	188	259	27.4131	0.161822	1	not_signif
MLH1	small_som_no	tsg	10172	0	2756	12928	10172	21.3181	0.00722684	0.27462	not_signif
MLH1	small_som_yes	tsg	108	0	14	122	108	11.4754	0.00722684	0.27462	not_signif
MSH2	small_som_no	tsg	11607	0	1288	12895	11607	9.98837	0.48544	1	not_signif
MSH2	small_som_yes	tsg	128	0	17	145	128	11.7241	0.48544	1	not_signif
MSH6	small_som_no	tsg	11676	0	1208	12884	11676	9.37597	0.0562301	1	not_signif
MSH6	small_som_yes	tsg	155	0	8	163	155	4.90798	0.0562301	1	not_signif
NF1	small_som_no	tsg	10044	0	2198	12242	10044	17.9546	5.94796e-15	2.26023e-13	signif
NF1	small_som_yes	tsg	447	0	201	648	447	31.0185	5.94796e-15	2.26023e-13	signif
NRAS	small_som_no	onc	12001	773	0	12001	12774	6.05135	2.79211e-09	1.061e-07	signif
NRAS	small_som_yes	onc	231	45	0	231	276	16.3043	2.79211e-09	1.061e-07	signif
PIK3CA	small_som_no	onc	8975	1702	0	8975	10677	15.9408	0.620631	1	not_signif
PIK3CA	small_som_yes	onc	1985	388	0	1985	2373	16.3506	0.620631	1	not_signif
POLD1	small_som_no	tsg	11064	0	1818	12882	11064	14.1127	0.252843	1	not_signif
POLD1	small_som_yes	tsg	144	0	17	161	144	10.559	0.252843	1	not_signif
POLE	small_som_no	tsg	11056	0	1583	12639	11056	12.5247	0.68635	1	not_signif
POLE	small_som_yes	tsg	318	0	42	360	318	11.6667	0.68635	1	not_signif
RB1	small_som_no	tsg	9871	0	2513	12384	9871	20.2923	2.75634e-46	1.04741e-44	signif
RB1	small_som_yes	tsg	266	0	257	523	266	49.1396	2.75634e-46	1.04741e-44	signif
RET	small_som_no	onc	11873	973	0	11873	12846	7.57434	0.0609989	1	not_signif
RET	small_som_yes	onc	181	23	0	181	204	11.2745	0.0609989	1	not_signif
SDHA	small_som_no	tsg	12032	0	797	12829	12032	6.21249	0.672496	1	not_signif
SDHA	small_som_yes	tsg	205	0	15	220	205	6.81818	0.672496	1	not_signif
SMARCA4	small_som_no	tsg	10789	0	1902	12691	10789	14.987	0.130225	1	not_signif
SMARCA4	small_som_yes	tsg	288	0	63	351	288	17.9487	0.130225	1	not_signif
TP53	small_som_no	tsg	5765	0	1872	7637	5765	24.5122	0	0	signif
TP53	small_som_yes	tsg	2058	0	2922	4980	2058	58.6747	0	0	signif
TSC1	small_som_no	tsg	10713	0	1952	12665	10713	15.4126	0.0121573	0.461976	not_signif
TSC1	small_som_yes	tsg	306	0	78	384	306	20.3125	0.0121573	0.461976	not_signif
TSC2	small_som_no	tsg	11795	0	1038	12833	11795	8.08852	0.00235537	0.0895039	not_signif
TSC2	small_som_yes	tsg	185	0	31	216	185	14.3519	0.00235537	0.0895039	not_signif

## Sheet: Table S4
Test	Metric	Value	Observed results
somatic small variants vs standard of care NGS panels	Positive percentage agreement	0.987	155/157
somatic small variants vs standard of care NGS panels	Positive predictive value	0.994	155/156
somatic small variants vs high confidence exome data	Sensitivity, SNVs VAF>10%	0.98	7832/7986
somatic small variants vs high confidence exome data	Sensitivity, indels VAF>10%	0.95	306/323
somatic small variants vs high confidence exome data	Specificity, SNVs VAF>10%	0.9	3298/3666
somatic small variants vs high confidence exome data	Specificity, indels VAF>10%	0.85	155/180
somatic structural variants vs standard of care FISH test	Positive percentage agreement	1	18/18
somatic structural variants vs standard of care FISH test	Positive predictive value	0.82	18/22
somatic structural variants vs standard of care FISH test	False Positive Rate	0.03	4/120
somatic copy number variants vs standard of care FISH test	Positive percentage agreement	0.91	78/86
somatic copy number variants vs standard of care FISH test	Positive predictive value	0.99	78/79
somatic copy number variants vs standard of care FISH test	False Positive Rate	0.03	1/30

## Sheet: Table S5
pan_cancer_code	pan_cancer_code_definition	cancer_stage	n	percent
BLCA	Bladder Urothelial Carcinoma	1	112	43.2432
BLCA	Bladder Urothelial Carcinoma	2	57	22.0077
BLCA	Bladder Urothelial Carcinoma	3	29	11.1969
BLCA	Bladder Urothelial Carcinoma	4	23	8.88031
BLCA	Bladder Urothelial Carcinoma	Unknown or not applicable	38	14.6718
BRCA	Breast Invasive Carcinoma	1	800	27.3504
BRCA	Breast Invasive Carcinoma	2	1493	51.0427
BRCA	Breast Invasive Carcinoma	3	325	11.1111
BRCA	Breast Invasive Carcinoma	4	106	3.62393
BRCA	Breast Invasive Carcinoma	Unknown or not applicable	201	6.87179
COAD	Colon Adenocarcinoma	1	240	12.3203
COAD	Colon Adenocarcinoma	2	717	36.807
COAD	Colon Adenocarcinoma	3	647	33.2136
COAD	Colon Adenocarcinoma	4	266	13.655
COAD	Colon Adenocarcinoma	Unknown or not applicable	78	4.00411
EAC	Esophageal Adenocarcinoma	1	8	8.79121
EAC	Esophageal Adenocarcinoma	2	20	21.978
EAC	Esophageal Adenocarcinoma	3	44	48.3516
EAC	Esophageal Adenocarcinoma	4	12	13.1868
EAC	Esophageal Adenocarcinoma	Unknown or not applicable	7	7.69231
EDOC	Ovarian Endometrioid Adenocarcinoma	1	52	50.9804
EDOC	Ovarian Endometrioid Adenocarcinoma	2	20	19.6078
EDOC	Ovarian Endometrioid Adenocarcinoma	3	16	15.6863
EDOC	Ovarian Endometrioid Adenocarcinoma	4	9	8.82353
EDOC	Ovarian Endometrioid Adenocarcinoma	Unknown or not applicable	5	4.90196
GBM	Glioblastoma Multiforme	Unknown or not applicable	315	100
GINET	Colorectal and Upper GI Neuroendocrine	1	6	7.89474
GINET	Colorectal and Upper GI Neuroendocrine	2	10	13.1579
GINET	Colorectal and Upper GI Neuroendocrine	3	25	32.8947
GINET	Colorectal and Upper GI Neuroendocrine	4	29	38.1579
GINET	Colorectal and Upper GI Neuroendocrine	Unknown or not applicable	6	7.89474
HGSOC	Ovarian High Grade Serous Carcinoma	1	13	3.49462
HGSOC	Ovarian High Grade Serous Carcinoma	2	32	8.60215
HGSOC	Ovarian High Grade Serous Carcinoma	3	176	47.3118
HGSOC	Ovarian High Grade Serous Carcinoma	4	130	34.9462
HGSOC	Ovarian High Grade Serous Carcinoma	Unknown or not applicable	21	5.64516
HNSC	Head and Neck Squamous Cell Carcinoma	1	25	10.2041
HNSC	Head and Neck Squamous Cell Carcinoma	2	32	13.0612
HNSC	Head and Neck Squamous Cell Carcinoma	3	39	15.9184
HNSC	Head and Neck Squamous Cell Carcinoma	4	122	49.7959
HNSC	Head and Neck Squamous Cell Carcinoma	Unknown or not applicable	27	11.0204
KICH	Kidney Chromophobe	1	41	42.7083
KICH	Kidney Chromophobe	2	21	21.875
KICH	Kidney Chromophobe	3	23	23.9583
KICH	Kidney Chromophobe	4	4	4.16667
KICH	Kidney Chromophobe	Unknown or not applicable	7	7.29167
KIRC	Kidney Renal Clear Cell Carcinoma	1	436	37.4893
KIRC	Kidney Renal Clear Cell Carcinoma	2	110	9.4583
KIRC	Kidney Renal Clear Cell Carcinoma	3	390	33.534
KIRC	Kidney Renal Clear Cell Carcinoma	4	146	12.5537
KIRC	Kidney Renal Clear Cell Carcinoma	Unknown or not applicable	81	6.96475
KIRP	Kidney Renal Papillary Cell Carcinoma	1	68	59.6491
KIRP	Kidney Renal Papillary Cell Carcinoma	2	6	5.26316
KIRP	Kidney Renal Papillary Cell Carcinoma	3	28	24.5614
KIRP	Kidney Renal Papillary Cell Carcinoma	4	6	5.26316
KIRP	Kidney Renal Papillary Cell Carcinoma	Unknown or not applicable	6	5.26316
LCNEC	Lung Neuroendocrine	1	61	50
LCNEC	Lung Neuroendocrine	2	27	22.1311
LCNEC	Lung Neuroendocrine	3	13	10.6557
LCNEC	Lung Neuroendocrine	4	19	15.5738
LCNEC	Lung Neuroendocrine	Unknown or not applicable	2	1.63934
LGG	Low Grade Glioma	4	1	0.568182
LGG	Low Grade Glioma	Unknown or not applicable	175	99.4318
LUAD	Lung Adenocarcinoma	1	412	50.6765
LUAD	Lung Adenocarcinoma	2	150	18.4502
LUAD	Lung Adenocarcinoma	3	114	14.0221
LUAD	Lung Adenocarcinoma	4	73	8.97909
LUAD	Lung Adenocarcinoma	Unknown or not applicable	64	7.87208
LUSC	Lung Squamous Cell Carcinoma	1	170	37.9464
LUSC	Lung Squamous Cell Carcinoma	2	119	26.5625
LUSC	Lung Squamous Cell Carcinoma	3	104	23.2143
LUSC	Lung Squamous Cell Carcinoma	4	21	4.6875
LUSC	Lung Squamous Cell Carcinoma	Unknown or not applicable	34	7.58929
MESO	Mesothelioma	1	6	13.0435
MESO	Mesothelioma	2	7	15.2174
MESO	Mesothelioma	3	16	34.7826
MESO	Mesothelioma	4	4	8.69565
MESO	Mesothelioma	Unknown or not applicable	13	28.2609
PAAD	Pancreatic Adenocarcinoma	1	11	9.09091
PAAD	Pancreatic Adenocarcinoma	2	70	57.8512
PAAD	Pancreatic Adenocarcinoma	3	23	19.0083
PAAD	Pancreatic Adenocarcinoma	4	8	6.61157
PAAD	Pancreatic Adenocarcinoma	Unknown or not applicable	9	7.43802
PRAD	Prostate Adenocarcinoma	1	86	15.035
PRAD	Prostate Adenocarcinoma	2	114	19.9301
PRAD	Prostate Adenocarcinoma	3	207	36.1888
PRAD	Prostate Adenocarcinoma	4	45	7.86713
PRAD	Prostate Adenocarcinoma	Unknown or not applicable	120	20.979
READ	Rectum Adenocarcinoma	1	154	18.5542
READ	Rectum Adenocarcinoma	2	191	23.012
READ	Rectum Adenocarcinoma	3	293	35.3012
READ	Rectum Adenocarcinoma	4	148	17.8313
READ	Rectum Adenocarcinoma	Unknown or not applicable	44	5.3012
SARC	Sarcoma	1	350	21.645
SARC	Sarcoma	2	350	21.645
SARC	Sarcoma	3	291	17.9963
SARC	Sarcoma	4	146	9.02907
SARC	Sarcoma	Unknown or not applicable	480	29.6846
SKCM	Skin Cutaneous Melanoma	1	4	1.23077
SKCM	Skin Cutaneous Melanoma	2	8	2.46154
SKCM	Skin Cutaneous Melanoma	3	15	4.61538
SKCM	Skin Cutaneous Melanoma	4	250	76.9231
SKCM	Skin Cutaneous Melanoma	Unknown or not applicable	48	14.7692
STAD	Stomach Adenocarcinoma	1	17	16.1905
STAD	Stomach Adenocarcinoma	2	32	30.4762
STAD	Stomach Adenocarcinoma	3	32	30.4762
STAD	Stomach Adenocarcinoma	4	14	13.3333
STAD	Stomach Adenocarcinoma	Unknown or not applicable	10	9.52381
TGCT	Testicular Germ Cell Tumours	1	39	63.9344
TGCT	Testicular Germ Cell Tumours	2	7	11.4754
TGCT	Testicular Germ Cell Tumours	3	4	6.55738
TGCT	Testicular Germ Cell Tumours	4	3	4.91803
TGCT	Testicular Germ Cell Tumours	Unknown or not applicable	8	13.1148
UCEC	Uterine Corpus Endometrial Carcinoma	1	502	71.1048
UCEC	Uterine Corpus Endometrial Carcinoma	2	58	8.2153
UCEC	Uterine Corpus Endometrial Carcinoma	3	94	13.3144
UCEC	Uterine Corpus Endometrial Carcinoma	4	31	4.39093
UCEC	Uterine Corpus Endometrial Carcinoma	Unknown or not applicable	21	2.9745
UCESC	Uterine Corpus Endometrial Serous Carcinoma	1	54	47.7876
UCESC	Uterine Corpus Endometrial Serous Carcinoma	2	10	8.84956
UCESC	Uterine Corpus Endometrial Serous Carcinoma	3	35	30.9735
UCESC	Uterine Corpus Endometrial Serous Carcinoma	4	13	11.5044
UCESC	Uterine Corpus Endometrial Serous Carcinoma	Unknown or not applicable	1	0.884956

## Sheet: Table S6
pan_cancer_code	pan_cancer_code_definition	treated_status_per_sample_with_tissue_source	n
BLCA	Bladder Urothelial Carcinoma	treated_no_BIOPSY	52
BLCA	Bladder Urothelial Carcinoma	treated_no_RESECTION	200
BLCA	Bladder Urothelial Carcinoma	treated_yes_BIOPSY	3
BLCA	Bladder Urothelial Carcinoma	treated_yes_RESECTION	4
BRCA	Breast Invasive Carcinoma	treated_no_BIOPSY	339
BRCA	Breast Invasive Carcinoma	treated_no_RESECTION	2341
BRCA	Breast Invasive Carcinoma	treated_yes_BIOPSY	39
BRCA	Breast Invasive Carcinoma	treated_yes_RESECTION	206
COAD	Colon Adenocarcinoma	treated_no_BIOPSY	35
COAD	Colon Adenocarcinoma	treated_no_RESECTION	1816
COAD	Colon Adenocarcinoma	treated_yes_BIOPSY	10
COAD	Colon Adenocarcinoma	treated_yes_RESECTION	87
EAC	Esophageal Adenocarcinoma	treated_no_BIOPSY	4
EAC	Esophageal Adenocarcinoma	treated_no_RESECTION	47
EAC	Esophageal Adenocarcinoma	treated_yes_RESECTION	40
EDOC	Ovarian Endometrioid Adenocarcinoma	treated_no_BIOPSY	4
EDOC	Ovarian Endometrioid Adenocarcinoma	treated_no_RESECTION	83
EDOC	Ovarian Endometrioid Adenocarcinoma	treated_yes_BIOPSY	1
EDOC	Ovarian Endometrioid Adenocarcinoma	treated_yes_RESECTION	14
GBM	Glioblastoma Multiforme	treated_no_BIOPSY	8
GBM	Glioblastoma Multiforme	treated_no_RESECTION	272
GBM	Glioblastoma Multiforme	treated_yes_BIOPSY	1
GBM	Glioblastoma Multiforme	treated_yes_RESECTION	34
GINET	Colorectal and Upper GI Neuroendocrine	treated_no_BIOPSY	2
GINET	Colorectal and Upper GI Neuroendocrine	treated_no_RESECTION	73
GINET	Colorectal and Upper GI Neuroendocrine	treated_yes_RESECTION	1
HGSOC	Ovarian High Grade Serous Carcinoma	treated_no_BIOPSY	19
HGSOC	Ovarian High Grade Serous Carcinoma	treated_no_RESECTION	189
HGSOC	Ovarian High Grade Serous Carcinoma	treated_yes_BIOPSY	3
HGSOC	Ovarian High Grade Serous Carcinoma	treated_yes_RESECTION	161
HNSC	Head and Neck Squamous Cell Carcinoma	treated_no_BIOPSY	6
HNSC	Head and Neck Squamous Cell Carcinoma	treated_no_RESECTION	232
HNSC	Head and Neck Squamous Cell Carcinoma	treated_yes_BIOPSY	1
HNSC	Head and Neck Squamous Cell Carcinoma	treated_yes_RESECTION	6
KICH	Kidney Chromophobe	treated_no_BIOPSY	3
KICH	Kidney Chromophobe	treated_no_RESECTION	93
KIRC	Kidney Renal Clear Cell Carcinoma	treated_no_BIOPSY	4
KIRC	Kidney Renal Clear Cell Carcinoma	treated_no_RESECTION	1139
KIRC	Kidney Renal Clear Cell Carcinoma	treated_yes_RESECTION	20
KIRP	Kidney Renal Papillary Cell Carcinoma	treated_no_BIOPSY	1
KIRP	Kidney Renal Papillary Cell Carcinoma	treated_no_RESECTION	110
KIRP	Kidney Renal Papillary Cell Carcinoma	treated_yes_RESECTION	3
LCNEC	Lung Neuroendocrine	treated_no_BIOPSY	13
LCNEC	Lung Neuroendocrine	treated_no_RESECTION	101
LCNEC	Lung Neuroendocrine	treated_yes_BIOPSY	3
LCNEC	Lung Neuroendocrine	treated_yes_RESECTION	5
LGG	Low Grade Glioma	treated_no_BIOPSY	2
LGG	Low Grade Glioma	treated_no_RESECTION	171
LGG	Low Grade Glioma	treated_yes_RESECTION	3
LUAD	Lung Adenocarcinoma	treated_no_BIOPSY	28
LUAD	Lung Adenocarcinoma	treated_no_RESECTION	762
LUAD	Lung Adenocarcinoma	treated_yes_BIOPSY	6
LUAD	Lung Adenocarcinoma	treated_yes_RESECTION	17
LUSC	Lung Squamous Cell Carcinoma	treated_no_BIOPSY	23
LUSC	Lung Squamous Cell Carcinoma	treated_no_RESECTION	413
LUSC	Lung Squamous Cell Carcinoma	treated_yes_RESECTION	12
MESO	Mesothelioma	treated_no_BIOPSY	4
MESO	Mesothelioma	treated_no_RESECTION	29
MESO	Mesothelioma	treated_yes_RESECTION	13
PAAD	Pancreatic Adenocarcinoma	treated_no_RESECTION	111
PAAD	Pancreatic Adenocarcinoma	treated_yes_RESECTION	10
PRAD	Prostate Adenocarcinoma	treated_no_BIOPSY	5
PRAD	Prostate Adenocarcinoma	treated_no_RESECTION	564
PRAD	Prostate Adenocarcinoma	treated_yes_BIOPSY	1
PRAD	Prostate Adenocarcinoma	treated_yes_RESECTION	2
READ	Rectum Adenocarcinoma	treated_no_BIOPSY	30
READ	Rectum Adenocarcinoma	treated_no_RESECTION	735
READ	Rectum Adenocarcinoma	treated_yes_BIOPSY	10
READ	Rectum Adenocarcinoma	treated_yes_RESECTION	55
SARC	Sarcoma	treated_no_BIOPSY	68
SARC	Sarcoma	treated_no_RESECTION	1472
SARC	Sarcoma	treated_yes_BIOPSY	1
SARC	Sarcoma	treated_yes_RESECTION	76
SKCM	Skin Cutaneous Melanoma	treated_no_BIOPSY	6
SKCM	Skin Cutaneous Melanoma	treated_no_RESECTION	298
SKCM	Skin Cutaneous Melanoma	treated_yes_BIOPSY	2
SKCM	Skin Cutaneous Melanoma	treated_yes_RESECTION	19
STAD	Stomach Adenocarcinoma	treated_no_BIOPSY	5
STAD	Stomach Adenocarcinoma	treated_no_RESECTION	80
STAD	Stomach Adenocarcinoma	treated_yes_RESECTION	20
TGCT	Testicular Germ Cell Tumours	treated_no_RESECTION	55
TGCT	Testicular Germ Cell Tumours	treated_yes_BIOPSY	2
TGCT	Testicular Germ Cell Tumours	treated_yes_RESECTION	4
UCEC	Uterine Corpus Endometrial Carcinoma	treated_no_BIOPSY	2
UCEC	Uterine Corpus Endometrial Carcinoma	treated_no_RESECTION	683
UCEC	Uterine Corpus Endometrial Carcinoma	treated_yes_RESECTION	21
UCESC	Uterine Corpus Endometrial Serous Carcinoma	treated_no_RESECTION	108
UCESC	Uterine Corpus Endometrial Serous Carcinoma	treated_yes_RESECTION	5

## Sheet: Table S7
pan_cancer_code	pan_cancer_code_definition	tumour_purity	median_purity
BLCA	Bladder Urothelial Carcinoma	10	55
BLCA	Bladder Urothelial Carcinoma	10	55
BLCA	Bladder Urothelial Carcinoma	11	55
BLCA	Bladder Urothelial Carcinoma	12	55
BLCA	Bladder Urothelial Carcinoma	13	55
BLCA	Bladder Urothelial Carcinoma	14	55
BLCA	Bladder Urothelial Carcinoma	17	55
BLCA	Bladder Urothelial Carcinoma	17	55
BLCA	Bladder Urothelial Carcinoma	17	55
BLCA	Bladder Urothelial Carcinoma	18	55
BLCA	Bladder Urothelial Carcinoma	18	55
BLCA	Bladder Urothelial Carcinoma	19	55
BLCA	Bladder Urothelial Carcinoma	19	55
BLCA	Bladder Urothelial Carcinoma	19	55
BLCA	Bladder Urothelial Carcinoma	19	55
BLCA	Bladder Urothelial Carcinoma	19	55
BLCA	Bladder Urothelial Carcinoma	19	55
BLCA	Bladder Urothelial Carcinoma	20	55
BLCA	Bladder Urothelial Carcinoma	20	55
BLCA	Bladder Urothelial Carcinoma	21	55
BLCA	Bladder Urothelial Carcinoma	21	55
BLCA	Bladder Urothelial Carcinoma	21	55
BLCA	Bladder Urothelial Carcinoma	21	55
BLCA	Bladder Urothelial Carcinoma	21	55
BLCA	Bladder Urothelial Carcinoma	21	55
BLCA	Bladder Urothelial Carcinoma	21	55
BLCA	Bladder Urothelial Carcinoma	22	55
BLCA	Bladder Urothelial Carcinoma	23	55
BLCA	Bladder Urothelial Carcinoma	23	55
BLCA	Bladder Urothelial Carcinoma	23	55
BLCA	Bladder Urothelial Carcinoma	23	55
BLCA	Bladder Urothelial Carcinoma	23	55
BLCA	Bladder Urothelial Carcinoma	24	55
BLCA	Bladder Urothelial Carcinoma	24	55
BLCA	Bladder Urothelial Carcinoma	24	55
BLCA	Bladder Urothelial Carcinoma	25	55
BLCA	Bladder Urothelial Carcinoma	25	55
BLCA	Bladder Urothelial Carcinoma	25	55
BLCA	Bladder Urothelial Carcinoma	26	55
BLCA	Bladder Urothelial Carcinoma	26	55
BLCA	Bladder Urothelial Carcinoma	27	55
BLCA	Bladder Urothelial Carcinoma	27	55
BLCA	Bladder Urothelial Carcinoma	27	55
BLCA	Bladder Urothelial Carcinoma	28	55
BLCA	Bladder Urothelial Carcinoma	28	55
BLCA	Bladder Urothelial Carcinoma	28	55
BLCA	Bladder Urothelial Carcinoma	28	55
BLCA	Bladder Urothelial Carcinoma	28	55
BLCA	Bladder Urothelial Carcinoma	28	55
BLCA	Bladder Urothelial Carcinoma	30	55
BLCA	Bladder Urothelial Carcinoma	30	55
BLCA	Bladder Urothelial Carcinoma	31	55
BLCA	Bladder Urothelial Carcinoma	31	55
BLCA	Bladder Urothelial Carcinoma	31	55
BLCA	Bladder Urothelial Carcinoma	31	55
BLCA	Bladder Urothelial Carcinoma	31	55
BLCA	Bladder Urothelial Carcinoma	31	55
BLCA	Bladder Urothelial Carcinoma	32	55
BLCA	Bladder Urothelial Carcinoma	32	55
BLCA	Bladder Urothelial Carcinoma	32	55
BLCA	Bladder Urothelial Carcinoma	32	55
BLCA	Bladder Urothelial Carcinoma	33	55
BLCA	Bladder Urothelial Carcinoma	34	55
BLCA	Bladder Urothelial Carcinoma	34	55
BLCA	Bladder Urothelial Carcinoma	34	55
BLCA	Bladder Urothelial Carcinoma	35	55
BLCA	Bladder Urothelial Carcinoma	35	55
BLCA	Bladder Urothelial Carcinoma	35	55
BLCA	Bladder Urothelial Carcinoma	35	55
BLCA	Bladder Urothelial Carcinoma	35	55
BLCA	Bladder Urothelial Carcinoma	35	55
BLCA	Bladder Urothelial Carcinoma	36	55
BLCA	Bladder Urothelial Carcinoma	37	55
BLCA	Bladder Urothelial Carcinoma	37	55
BLCA	Bladder Urothelial Carcinoma	37	55
BLCA	Bladder Urothelial Carcinoma	38	55
BLCA	Bladder Urothelial Carcinoma	39	55
BLCA	Bladder Urothelial Carcinoma	39	55
BLCA	Bladder Urothelial Carcinoma	39	55
BLCA	Bladder Urothelial Carcinoma	39	55
BLCA	Bladder Urothelial Carcinoma	39	55
BLCA	Bladder Urothelial Carcinoma	40	55
BLCA	Bladder Urothelial Carcinoma	41	55
BLCA	Bladder Urothelial Carcinoma	41	55
BLCA	Bladder Urothelial Carcinoma	41	55
BLCA	Bladder Urothelial Carcinoma	41	55
BLCA	Bladder Urothelial Carcinoma	41	55
BLCA	Bladder Urothelial Carcinoma	42	55
BLCA	Bladder Urothelial Carcinoma	42	55
BLCA	Bladder Urothelial Carcinoma	43	55
BLCA	Bladder Urothelial Carcinoma	43	55
BLCA	Bladder Urothelial Carcinoma	43	55
BLCA	Bladder Urothelial Carcinoma	43	55
BLCA	Bladder Urothelial Carcinoma	44	55
BLCA	Bladder Urothelial Carcinoma	45	55
BLCA	Bladder Urothelial Carcinoma	45	55
BLCA	Bladder Urothelial Carcinoma	45	55
BLCA	Bladder Urothelial Carcinoma	46	55
BLCA	Bladder Urothelial Carcinoma	46	55
BLCA	Bladder Urothelial Carcinoma	47	55
BLCA	Bladder Urothelial Carcinoma	47	55
BLCA	Bladder Urothelial Carcinoma	48	55
BLCA	Bladder Urothelial Carcinoma	48	55
BLCA	Bladder Urothelial Carcinoma	48	55
BLCA	Bladder Urothelial Carcinoma	49	55
BLCA	Bladder Urothelial Carcinoma	49	55
BLCA	Bladder Urothelial Carcinoma	50	55
BLCA	Bladder Urothelial Carcinoma	50	55
BLCA	Bladder Urothelial Carcinoma	51	55
BLCA	Bladder Urothelial Carcinoma	51	55
BLCA	Bladder Urothelial Carcinoma	51	55
BLCA	Bladder Urothelial Carcinoma	51	55
BLCA	Bladder Urothelial Carcinoma	52	55
BLCA	Bladder Urothelial Carcinoma	53	55
BLCA	Bladder Urothelial Carcinoma	53	55
BLCA	Bladder Urothelial Carcinoma	53	55
BLCA	Bladder Urothelial Carcinoma	53	55
BLCA	Bladder Urothelial Carcinoma	53	55
BLCA	Bladder Urothelial Carcinoma	53	55
BLCA	Bladder Urothelial Carcinoma	54	55
BLCA	Bladder Urothelial Carcinoma	54	55
BLCA	Bladder Urothelial Carcinoma	54	55
BLCA	Bladder Urothelial Carcinoma	54	55
BLCA	Bladder Urothelial Carcinoma	54	55
BLCA	Bladder Urothelial Carcinoma	54	55
BLCA	Bladder Urothelial Carcinoma	54	55
BLCA	Bladder Urothelial Carcinoma	55	55
BLCA	Bladder Urothelial Carcinoma	55	55
BLCA	Bladder Urothelial Carcinoma	55	55
BLCA	Bladder Urothelial Carcinoma	55	55
BLCA	Bladder Urothelial Carcinoma	55	55
BLCA	Bladder Urothelial Carcinoma	55	55
BLCA	Bladder Urothelial Carcinoma	55	55
BLCA	Bladder Urothelial Carcinoma	56	55
BLCA	Bladder Urothelial Carcinoma	56	55
BLCA	Bladder Urothelial Carcinoma	56	55
BLCA	Bladder Urothelial Carcinoma	57	55
BLCA	Bladder Urothelial Carcinoma	57	55
BLCA	Bladder Urothelial Carcinoma	57	55
BLCA	Bladder Urothelial Carcinoma	57	55
BLCA	Bladder Urothelial Carcinoma	57	55
BLCA	Bladder Urothelial Carcinoma	57	55
BLCA	Bladder Urothelial Carcinoma	58	55
BLCA	Bladder Urothelial Carcinoma	58	55
BLCA	Bladder Urothelial Carcinoma	59	55
BLCA	Bladder Urothelial Carcinoma	59	55
BLCA	Bladder Urothelial Carcinoma	60	55
BLCA	Bladder Urothelial Carcinoma	60	55
BLCA	Bladder Urothelial Carcinoma	60	55
BLCA	Bladder Urothelial Carcinoma	60	55
BLCA	Bladder Urothelial Carcinoma	61	55
BLCA	Bladder Urothelial Carcinoma	62	55
BLCA	Bladder Urothelial Carcinoma	62	55
BLCA	Bladder Urothelial Carcinoma	62	55
BLCA	Bladder Urothelial Carcinoma	62	55
BLCA	Bladder Urothelial Carcinoma	62	55
BLCA	Bladder Urothelial Carcinoma	63	55
BLCA	Bladder Urothelial Carcinoma	63	55
BLCA	Bladder Urothelial Carcinoma	63	55
BLCA	Bladder Urothelial Carcinoma	64	55
BLCA	Bladder Urothelial Carcinoma	64	55
BLCA	Bladder Urothelial Carcinoma	64	55
BLCA	Bladder Urothelial Carcinoma	64	55
BLCA	Bladder Urothelial Carcinoma	65	55
BLCA	Bladder Urothelial Carcinoma	66	55
BLCA	Bladder Urothelial Carcinoma	67	55
BLCA	Bladder Urothelial Carcinoma	67	55
BLCA	Bladder Urothelial Carcinoma	67	55
BLCA	Bladder Urothelial Carcinoma	67	55
BLCA	Bladder Urothelial Carcinoma	68	55
BLCA	Bladder Urothelial Carcinoma	68	55
BLCA	Bladder Urothelial Carcinoma	68	55
BLCA	Bladder Urothelial Carcinoma	69	55
BLCA	Bladder Urothelial Carcinoma	70	55
BLCA	Bladder Urothelial Carcinoma	70	55
BLCA	Bladder Urothelial Carcinoma	70	55
BLCA	Bladder Urothelial Carcinoma	70	55
BLCA	Bladder Urothelial Carcinoma	71	55
BLCA	Bladder Urothelial Carcinoma	71	55
BLCA	Bladder Urothelial Carcinoma	71	55
BLCA	Bladder Urothelial Carcinoma	72	55
BLCA	Bladder Urothelial Carcinoma	72	55
BLCA	Bladder Urothelial Carcinoma	73	55
BLCA	Bladder Urothelial Carcinoma	73	55
BLCA	Bladder Urothelial Carcinoma	73	55
BLCA	Bladder Urothelial Carcinoma	74	55
BLCA	Bladder Urothelial Carcinoma	74	55
BLCA	Bladder Urothelial Carcinoma	74	55
BLCA	Bladder Urothelial Carcinoma	75	55
BLCA	Bladder Urothelial Carcinoma	75	55
BLCA	Bladder Urothelial Carcinoma	75	55
BLCA	Bladder Urothelial Carcinoma	76	55
BLCA	Bladder Urothelial Carcinoma	76	55
BLCA	Bladder Urothelial Carcinoma	76	55
BLCA	Bladder Urothelial Carcinoma	76	55
BLCA	Bladder Urothelial Carcinoma	77	55
BLCA	Bladder Urothelial Carcinoma	78	55
BLCA	Bladder Urothelial Carcinoma	78	55
BLCA	Bladder Urothelial Carcinoma	78	55
BLCA	Bladder Urothelial Carcinoma	79	55
BLCA	Bladder Urothelial Carcinoma	79	55
BLCA	Bladder Urothelial Carcinoma	79	55
BLCA	Bladder Urothelial Carcinoma	80	55
BLCA	Bladder Urothelial Carcinoma	80	55
BLCA	Bladder Urothelial Carcinoma	80	55
BLCA	Bladder Urothelial Carcinoma	80	55
BLCA	Bladder Urothelial Carcinoma	81	55
BLCA	Bladder Urothelial Carcinoma	81	55
BLCA	Bladder Urothelial Carcinoma	81	55
BLCA	Bladder Urothelial Carcinoma	81	55
BLCA	Bladder Urothelial Carcinoma	81	55
BLCA	Bladder Urothelial Carcinoma	81	55
BLCA	Bladder Urothelial Carcinoma	81	55
BLCA	Bladder Urothelial Carcinoma	81	55
BLCA	Bladder Urothelial Carcinoma	82	55
BLCA	Bladder Urothelial Carcinoma	82	55
BLCA	Bladder Urothelial Carcinoma	82	55
BLCA	Bladder Urothelial Carcinoma	82	55
BLCA	Bladder Urothelial Carcinoma	82	55
BLCA	Bladder Urothelial Carcinoma	82	55
BLCA	Bladder Urothelial Carcinoma	82	55
BLCA	Bladder Urothelial Carcinoma	83	55
BLCA	Bladder Urothelial Carcinoma	84	55
BLCA	Bladder Urothelial Carcinoma	84	55
BLCA	Bladder Urothelial Carcinoma	85	55
BLCA	Bladder Urothelial Carcinoma	85	55
BLCA	Bladder Urothelial Carcinoma	85	55
BLCA	Bladder Urothelial Carcinoma	85	55
BLCA	Bladder Urothelial Carcinoma	86	55
BLCA	Bladder Urothelial Carcinoma	86	55
BLCA	Bladder Urothelial Carcinoma	86	55
BLCA	Bladder Urothelial Carcinoma	86	55
BLCA	Bladder Urothelial Carcinoma	86	55
BLCA	Bladder Urothelial Carcinoma	87	55
BLCA	Bladder Urothelial Carcinoma	87	55
BLCA	Bladder Urothelial Carcinoma	87	55
BLCA	Bladder Urothelial Carcinoma	88	55
BLCA	Bladder Urothelial Carcinoma	88	55
BLCA	Bladder Urothelial Carcinoma	88	55
BLCA	Bladder Urothelial Carcinoma	88	55
BLCA	Bladder Urothelial Carcinoma	89	55
BLCA	Bladder Urothelial Carcinoma	89	55
BLCA	Bladder Urothelial Carcinoma	90	55
BLCA	Bladder Urothelial Carcinoma	90	55
BLCA	Bladder Urothelial Carcinoma	90	55
BLCA	Bladder Urothelial Carcinoma	90	55
BLCA	Bladder Urothelial Carcinoma	90	55
BLCA	Bladder Urothelial Carcinoma	91	55
BLCA	Bladder Urothelial Carcinoma	91	55
BLCA	Bladder Urothelial Carcinoma	91	55
BLCA	Bladder Urothelial Carcinoma	92	55
BLCA	Bladder Urothelial Carcinoma	92	55
BLCA	Bladder Urothelial Carcinoma	92	55
BLCA	Bladder Urothelial Carcinoma	93	55
BLCA	Bladder Urothelial Carcinoma	94	55
BLCA	Bladder Urothelial Carcinoma	94	55
BLCA	Bladder Urothelial Carcinoma	95	55
BLCA	Bladder Urothelial Carcinoma	96	55
BLCA	Bladder Urothelial Carcinoma		55
BRCA	Breast Invasive Carcinoma	8	48
BRCA	Breast Invasive Carcinoma	10	48
BRCA	Breast Invasive Carcinoma	10	48
BRCA	Breast Invasive Carcinoma	11	48
BRCA	Breast Invasive Carcinoma	11	48
BRCA	Breast Invasive Carcinoma	11	48
BRCA	Breast Invasive Carcinoma	11	48
BRCA	Breast Invasive Carcinoma	11	48
BRCA	Breast Invasive Carcinoma	11	48
BRCA	Breast Invasive Carcinoma	11	48
BRCA	Breast Invasive Carcinoma	11	48
BRCA	Breast Invasive Carcinoma	12	48
BRCA	Breast Invasive Carcinoma	12	48
BRCA	Breast Invasive Carcinoma	12	48
BRCA	Breast Invasive Carcinoma	12	48
BRCA	Breast Invasive Carcinoma	12	48
BRCA	Breast Invasive Carcinoma	12	48
BRCA	Breast Invasive Carcinoma	12	48
BRCA	Breast Invasive Carcinoma	12	48
BRCA	Breast Invasive Carcinoma	12	48
BRCA	Breast Invasive Carcinoma	12	48
BRCA	Breast Invasive Carcinoma	12	48
BRCA	Breast Invasive Carcinoma	12	48
BRCA	Breast Invasive Carcinoma	12	48
BRCA	Breast Invasive Carcinoma	12	48
BRCA	Breast Invasive Carcinoma	12	48
BRCA	Breast Invasive Carcinoma	12	48
BRCA	Breast Invasive Carcinoma	13	48
BRCA	Breast Invasive Carcinoma	13	48
BRCA	Breast Invasive Carcinoma	13	48
BRCA	Breast Invasive Carcinoma	13	48
BRCA	Breast Invasive Carcinoma	13	48
BRCA	Breast Invasive Carcinoma	13	48
BRCA	Breast Invasive Carcinoma	13	48
BRCA	Breast Invasive Carcinoma	13	48
BRCA	Breast Invasive Carcinoma	13	48
BRCA	Breast Invasive Carcinoma	13	48
BRCA	Breast Invasive Carcinoma	13	48
BRCA	Breast Invasive Carcinoma	13	48
BRCA	Breast Invasive Carcinoma	13	48
BRCA	Breast Invasive Carcinoma	13	48
BRCA	Breast Invasive Carcinoma	13	48
BRCA	Breast Invasive Carcinoma	13	48
BRCA	Breast Invasive Carcinoma	13	48
BRCA	Breast Invasive Carcinoma	14	48
BRCA	Breast Invasive Carcinoma	14	48
BRCA	Breast Invasive Carcinoma	14	48
BRCA	Breast Invasive Carcinoma	14	48
BRCA	Breast Invasive Carcinoma	14	48
BRCA	Breast Invasive Carcinoma	14	48
BRCA	Breast Invasive Carcinoma	14	48
BRCA	Breast Invasive Carcinoma	14	48
BRCA	Breast Invasive Carcinoma	14	48
BRCA	Breast Invasive Carcinoma	14	48
BRCA	Breast Invasive Carcinoma	14	48
BRCA	Breast Invasive Carcinoma	14	48
BRCA	Breast Invasive Carcinoma	14	48
BRCA	Breast Invasive Carcinoma	14	48
BRCA	Breast Invasive Carcinoma	14	48
BRCA	Breast Invasive Carcinoma	15	48
BRCA	Breast Invasive Carcinoma	15	48
BRCA	Breast Invasive Carcinoma	15	48
BRCA	Breast Invasive Carcinoma	15	48
BRCA	Breast Invasive Carcinoma	15	48
BRCA	Breast Invasive Carcinoma	15	48
BRCA	Breast Invasive Carcinoma	15	48
BRCA	Breast Invasive Carcinoma	15	48
BRCA	Breast Invasive Carcinoma	15	48
BRCA	Breast Invasive Carcinoma	15	48
BRCA	Breast Invasive Carcinoma	15	48
BRCA	Breast Invasive Carcinoma	15	48
BRCA	Breast Invasive Carcinoma	15	48
BRCA	Breast Invasive Carcinoma	15	48
BRCA	Breast Invasive Carcinoma	16	48
BRCA	Breast Invasive Carcinoma	16	48
BRCA	Breast Invasive Carcinoma	16	48
BRCA	Breast Invasive Carcinoma	16	48
BRCA	Breast Invasive Carcinoma	16	48
BRCA	Breast Invasive Carcinoma	16	48
BRCA	Breast Invasive Carcinoma	16	48
BRCA	Breast Invasive Carcinoma	16	48
BRCA	Breast Invasive Carcinoma	16	48
BRCA	Breast Invasive Carcinoma	16	48
BRCA	Breast Invasive Carcinoma	16	48
BRCA	Breast Invasive Carcinoma	17	48
BRCA	Breast Invasive Carcinoma	17	48
BRCA	Breast Invasive Carcinoma	17	48
BRCA	Breast Invasive Carcinoma	17	48
BRCA	Breast Invasive Carcinoma	17	48
BRCA	Breast Invasive Carcinoma	17	48
BRCA	Breast Invasive Carcinoma	17	48
BRCA	Breast Invasive Carcinoma	17	48
BRCA	Breast Invasive Carcinoma	17	48
BRCA	Breast Invasive Carcinoma	17	48
BRCA	Breast Invasive Carcinoma	18	48
BRCA	Breast Invasive Carcinoma	18	48
BRCA	Breast Invasive Carcinoma	18	48
BRCA	Breast Invasive Carcinoma	18	48
BRCA	Breast Invasive Carcinoma	18	48
BRCA	Breast Invasive Carcinoma	18	48
BRCA	Breast Invasive Carcinoma	18	48
BRCA	Breast Invasive Carcinoma	18	48
BRCA	Breast Invasive Carcinoma	18	48
BRCA	Breast Invasive Carcinoma	18	48
BRCA	Breast Invasive Carcinoma	18	48
BRCA	Breast Invasive Carcinoma	18	48
BRCA	Breast Invasive Carcinoma	18	48
BRCA	Breast Invasive Carcinoma	18	48
BRCA	Breast Invasive Carcinoma	18	48
BRCA	Breast Invasive Carcinoma	19	48
BRCA	Breast Invasive Carcinoma	19	48
BRCA	Breast Invasive Carcinoma	19	48
BRCA	Breast Invasive Carcinoma	19	48
BRCA	Breast Invasive Carcinoma	19	48
BRCA	Breast Invasive Carcinoma	19	48
BRCA	Breast Invasive Carcinoma	19	48
BRCA	Breast Invasive Carcinoma	19	48
BRCA	Breast Invasive Carcinoma	19	48
BRCA	Breast Invasive Carcinoma	19	48
BRCA	Breast Invasive Carcinoma	19	48
BRCA	Breast Invasive Carcinoma	19	48
BRCA	Breast Invasive Carcinoma	19	48
BRCA	Breast Invasive Carcinoma	19	48
BRCA	Breast Invasive Carcinoma	19	48
BRCA	Breast Invasive Carcinoma	19	48
BRCA	Breast Invasive Carcinoma	19	48
BRCA	Breast Invasive Carcinoma	19	48
BRCA	Breast Invasive Carcinoma	19	48
BRCA	Breast Invasive Carcinoma	19	48
BRCA	Breast Invasive Carcinoma	19	48
BRCA	Breast Invasive Carcinoma	19	48
BRCA	Breast Invasive Carcinoma	19	48
BRCA	Breast Invasive Carcinoma	19	48
BRCA	Breast Invasive Carcinoma	19	48
BRCA	Breast Invasive Carcinoma	19	48
BRCA	Breast Invasive Carcinoma	19	48
BRCA	Breast Invasive Carcinoma	20	48
BRCA	Breast Invasive Carcinoma	20	48
BRCA	Breast Invasive Carcinoma	20	48
BRCA	Breast Invasive Carcinoma	20	48
BRCA	Breast Invasive Carcinoma	20	48
BRCA	Breast Invasive Carcinoma	20	48
BRCA	Breast Invasive Carcinoma	20	48
BRCA	Breast Invasive Carcinoma	20	48
BRCA	Breast Invasive Carcinoma	20	48
BRCA	Breast Invasive Carcinoma	20	48
BRCA	Breast Invasive Carcinoma	20	48
BRCA	Breast Invasive Carcinoma	20	48
BRCA	Breast Invasive Carcinoma	20	48
BRCA	Breast Invasive Carcinoma	20	48
BRCA	Breast Invasive Carcinoma	20	48
BRCA	Breast Invasive Carcinoma	20	48
BRCA	Breast Invasive Carcinoma	20	48
BRCA	Breast Invasive Carcinoma	20	48
BRCA	Breast Invasive Carcinoma	20	48
BRCA	Breast Invasive Carcinoma	20	48
BRCA	Breast Invasive Carcinoma	20	48
BRCA	Breast Invasive Carcinoma	20	48
BRCA	Breast Invasive Carcinoma	20	48
BRCA	Breast Invasive Carcinoma	20	48
BRCA	Breast Invasive Carcinoma	20	48
BRCA	Breast Invasive Carcinoma	20	48
BRCA	Breast Invasive Carcinoma	20	48
BRCA	Breast Invasive Carcinoma	20	48
BRCA	Breast Invasive Carcinoma	20	48
BRCA	Breast Invasive Carcinoma	20	48
BRCA	Breast Invasive Carcinoma	21	48
BRCA	Breast Invasive Carcinoma	21	48
BRCA	Breast Invasive Carcinoma	21	48
BRCA	Breast Invasive Carcinoma	21	48
BRCA	Breast Invasive Carcinoma	21	48
BRCA	Breast Invasive Carcinoma	21	48
BRCA	Breast Invasive Carcinoma	21	48
BRCA	Breast Invasive Carcinoma	21	48
BRCA	Breast Invasive Carcinoma	21	48
BRCA	Breast Invasive Carcinoma	21	48
BRCA	Breast Invasive Carcinoma	21	48
BRCA	Breast Invasive Carcinoma	21	48
BRCA	Breast Invasive Carcinoma	21	48
BRCA	Breast Invasive Carcinoma	21	48
BRCA	Breast Invasive Carcinoma	21	48
BRCA	Breast Invasive Carcinoma	21	48
BRCA	Breast Invasive Carcinoma	21	48
BRCA	Breast Invasive Carcinoma	21	48
BRCA	Breast Invasive Carcinoma	21	48
BRCA	Breast Invasive Carcinoma	21	48
BRCA	Breast Invasive Carcinoma	21	48
BRCA	Breast Invasive Carcinoma	21	48
BRCA	Breast Invasive Carcinoma	21	48
BRCA	Breast Invasive Carcinoma	21	48
BRCA	Breast Invasive Carcinoma	21	48
BRCA	Breast Invasive Carcinoma	21	48
BRCA	Breast Invasive Carcinoma	22	48
BRCA	Breast Invasive Carcinoma	22	48
BRCA	Breast Invasive Carcinoma	22	48
BRCA	Breast Invasive Carcinoma	22	48
BRCA	Breast Invasive Carcinoma	22	48
BRCA	Breast Invasive Carcinoma	22	48
BRCA	Breast Invasive Carcinoma	22	48
BRCA	Breast Invasive Carcinoma	22	48
BRCA	Breast Invasive Carcinoma	22	48
BRCA	Breast Invasive Carcinoma	22	48
BRCA	Breast Invasive Carcinoma	22	48
BRCA	Breast Invasive Carcinoma	22	48
BRCA	Breast Invasive Carcinoma	22	48
BRCA	Breast Invasive Carcinoma	22	48
BRCA	Breast Invasive Carcinoma	22	48
BRCA	Breast Invasive Carcinoma	22	48
BRCA	Breast Invasive Carcinoma	22	48
BRCA	Breast Invasive Carcinoma	22	48
BRCA	Breast Invasive Carcinoma	22	48
BRCA	Breast Invasive Carcinoma	22	48
BRCA	Breast Invasive Carcinoma	22	48
BRCA	Breast Invasive Carcinoma	22	48
BRCA	Breast Invasive Carcinoma	22	48
BRCA	Breast Invasive Carcinoma	22	48
BRCA	Breast Invasive Carcinoma	22	48
BRCA	Breast Invasive Carcinoma	22	48
BRCA	Breast Invasive Carcinoma	22	48
BRCA	Breast Invasive Carcinoma	22	48
BRCA	Breast Invasive Carcinoma	23	48
BRCA	Breast Invasive Carcinoma	23	48
BRCA	Breast Invasive Carcinoma	23	48
BRCA	Breast Invasive Carcinoma	23	48
BRCA	Breast Invasive Carcinoma	23	48
BRCA	Breast Invasive Carcinoma	23	48
BRCA	Breast Invasive Carcinoma	23	48
BRCA	Breast Invasive Carcinoma	23	48
BRCA	Breast Invasive Carcinoma	23	48
BRCA	Breast Invasive Carcinoma	23	48
BRCA	Breast Invasive Carcinoma	23	48
BRCA	Breast Invasive Carcinoma	23	48
BRCA	Breast Invasive Carcinoma	23	48
BRCA	Breast Invasive Carcinoma	23	48
BRCA	Breast Invasive Carcinoma	23	48
BRCA	Breast Invasive Carcinoma	23	48
BRCA	Breast Invasive Carcinoma	23	48
BRCA	Breast Invasive Carcinoma	23	48
BRCA	Breast Invasive Carcinoma	23	48
BRCA	Breast Invasive Carcinoma	23	48
BRCA	Breast Invasive Carcinoma	23	48
BRCA	Breast Invasive Carcinoma	23	48
BRCA	Breast Invasive Carcinoma	23	48
BRCA	Breast Invasive Carcinoma	23	48
BRCA	Breast Invasive Carcinoma	23	48
BRCA	Breast Invasive Carcinoma	23	48
BRCA	Breast Invasive Carcinoma	23	48
BRCA	Breast Invasive Carcinoma	23	48
BRCA	Breast Invasive Carcinoma	23	48
BRCA	Breast Invasive Carcinoma	23	48
BRCA	Breast Invasive Carcinoma	23	48
BRCA	Breast Invasive Carcinoma	23	48
BRCA	Breast Invasive Carcinoma	23	48
BRCA	Breast Invasive Carcinoma	23	48
BRCA	Breast Invasive Carcinoma	23	48
BRCA	Breast Invasive Carcinoma	23	48
BRCA	Breast Invasive Carcinoma	23	48
BRCA	Breast Invasive Carcinoma	23	48
BRCA	Breast Invasive Carcinoma	23	48
BRCA	Breast Invasive Carcinoma	23	48
BRCA	Breast Invasive Carcinoma	23	48
BRCA	Breast Invasive Carcinoma	24	48
BRCA	Breast Invasive Carcinoma	24	48
BRCA	Breast Invasive Carcinoma	24	48
BRCA	Breast Invasive Carcinoma	24	48
BRCA	Breast Invasive Carcinoma	24	48
BRCA	Breast Invasive Carcinoma	24	48
BRCA	Breast Invasive Carcinoma	24	48
BRCA	Breast Invasive Carcinoma	24	48
BRCA	Breast Invasive Carcinoma	24	48
BRCA	Breast Invasive Carcinoma	24	48
BRCA	Breast Invasive Carcinoma	24	48
BRCA	Breast Invasive Carcinoma	24	48
BRCA	Breast Invasive Carcinoma	24	48
BRCA	Breast Invasive Carcinoma	24	48
BRCA	Breast Invasive Carcinoma	24	48
BRCA	Breast Invasive Carcinoma	24	48
BRCA	Breast Invasive Carcinoma	24	48
BRCA	Breast Invasive Carcinoma	24	48
BRCA	Breast Invasive Carcinoma	24	48
BRCA	Breast Invasive Carcinoma	24	48
BRCA	Breast Invasive Carcinoma	24	48
BRCA	Breast Invasive Carcinoma	24	48
BRCA	Breast Invasive Carcinoma	24	48
BRCA	Breast Invasive Carcinoma	24	48
BRCA	Breast Invasive Carcinoma	24	48
BRCA	Breast Invasive Carcinoma	24	48
BRCA	Breast Invasive Carcinoma	24	48
BRCA	Breast Invasive Carcinoma	24	48
BRCA	Breast Invasive Carcinoma	24	48
BRCA	Breast Invasive Carcinoma	24	48
BRCA	Breast Invasive Carcinoma	24	48
BRCA	Breast Invasive Carcinoma	24	48
BRCA	Breast Invasive Carcinoma	24	48
BRCA	Breast Invasive Carcinoma	24	48
BRCA	Breast Invasive Carcinoma	24	48
BRCA	Breast Invasive Carcinoma	24	48
BRCA	Breast Invasive Carcinoma	24	48
BRCA	Breast Invasive Carcinoma	24	48
BRCA	Breast Invasive Carcinoma	24	48
BRCA	Breast Invasive Carcinoma	24	48
BRCA	Breast Invasive Carcinoma	24	48
BRCA	Breast Invasive Carcinoma	25	48
BRCA	Breast Invasive Carcinoma	25	48
BRCA	Breast Invasive Carcinoma	25	48
BRCA	Breast Invasive Carcinoma	25	48
BRCA	Breast Invasive Carcinoma	25	48
BRCA	Breast Invasive Carcinoma	25	48
BRCA	Breast Invasive Carcinoma	25	48
BRCA	Breast Invasive Carcinoma	25	48
BRCA	Breast Invasive Carcinoma	25	48
BRCA	Breast Invasive Carcinoma	25	48
BRCA	Breast Invasive Carcinoma	25	48
BRCA	Breast Invasive Carcinoma	25	48
BRCA	Breast Invasive Carcinoma	25	48
BRCA	Breast Invasive Carcinoma	25	48
BRCA	Breast Invasive Carcinoma	25	48
BRCA	Breast Invasive Carcinoma	25	48
BRCA	Breast Invasive Carcinoma	25	48
BRCA	Breast Invasive Carcinoma	25	48
BRCA	Breast Invasive Carcinoma	25	48
BRCA	Breast Invasive Carcinoma	25	48
BRCA	Breast Invasive Carcinoma	25	48
BRCA	Breast Invasive Carcinoma	25	48
BRCA	Breast Invasive Carcinoma	25	48
BRCA	Breast Invasive Carcinoma	25	48
BRCA	Breast Invasive Carcinoma	25	48
BRCA	Breast Invasive Carcinoma	25	48
BRCA	Breast Invasive Carcinoma	25	48
BRCA	Breast Invasive Carcinoma	25	48
BRCA	Breast Invasive Carcinoma	25	48
BRCA	Breast Invasive Carcinoma	25	48
BRCA	Breast Invasive Carcinoma	25	48
BRCA	Breast Invasive Carcinoma	25	48
BRCA	Breast Invasive Carcinoma	25	48
BRCA	Breast Invasive Carcinoma	25	48
BRCA	Breast Invasive Carcinoma	25	48
BRCA	Breast Invasive Carcinoma	25	48
BRCA	Breast Invasive Carcinoma	25	48
BRCA	Breast Invasive Carcinoma	25	48
BRCA	Breast Invasive Carcinoma	25	48
BRCA	Breast Invasive Carcinoma	25	48
BRCA	Breast Invasive Carcinoma	25	48
BRCA	Breast Invasive Carcinoma	25	48
BRCA	Breast Invasive Carcinoma	25	48
BRCA	Breast Invasive Carcinoma	26	48
BRCA	Breast Invasive Carcinoma	26	48
BRCA	Breast Invasive Carcinoma	26	48
BRCA	Breast Invasive Carcinoma	26	48
BRCA	Breast Invasive Carcinoma	26	48
BRCA	Breast Invasive Carcinoma	26	48
BRCA	Breast Invasive Carcinoma	26	48
BRCA	Breast Invasive Carcinoma	26	48
BRCA	Breast Invasive Carcinoma	26	48
BRCA	Breast Invasive Carcinoma	26	48
BRCA	Breast Invasive Carcinoma	26	48
BRCA	Breast Invasive Carcinoma	26	48
BRCA	Breast Invasive Carcinoma	26	48
BRCA	Breast Invasive Carcinoma	26	48
BRCA	Breast Invasive Carcinoma	26	48
BRCA	Breast Invasive Carcinoma	26	48
BRCA	Breast Invasive Carcinoma	26	48
BRCA	Breast Invasive Carcinoma	26	48
BRCA	Breast Invasive Carcinoma	26	48
BRCA	Breast Invasive Carcinoma	26	48
BRCA	Breast Invasive Carcinoma	26	48
BRCA	Breast Invasive Carcinoma	26	48
BRCA	Breast Invasive Carcinoma	26	48
BRCA	Breast Invasive Carcinoma	26	48
BRCA	Breast Invasive Carcinoma	26	48
BRCA	Breast Invasive Carcinoma	26	48
BRCA	Breast Invasive Carcinoma	26	48
BRCA	Breast Invasive Carcinoma	26	48
BRCA	Breast Invasive Carcinoma	26	48
BRCA	Breast Invasive Carcinoma	26	48
BRCA	Breast Invasive Carcinoma	26	48
BRCA	Breast Invasive Carcinoma	26	48
BRCA	Breast Invasive Carcinoma	26	48
BRCA	Breast Invasive Carcinoma	26	48
BRCA	Breast Invasive Carcinoma	26	48
BRCA	Breast Invasive Carcinoma	26	48
BRCA	Breast Invasive Carcinoma	26	48
BRCA	Breast Invasive Carcinoma	26	48
BRCA	Breast Invasive Carcinoma	26	48
BRCA	Breast Invasive Carcinoma	26	48
BRCA	Breast Invasive Carcinoma	26	48
BRCA	Breast Invasive Carcinoma	26	48
BRCA	Breast Invasive Carcinoma	26	48
BRCA	Breast Invasive Carcinoma	26	48
BRCA	Breast Invasive Carcinoma	26	48
BRCA	Breast Invasive Carcinoma	26	48
BRCA	Breast Invasive Carcinoma	26	48
BRCA	Breast Invasive Carcinoma	26	48
BRCA	Breast Invasive Carcinoma	26	48
BRCA	Breast Invasive Carcinoma	26	48
BRCA	Breast Invasive Carcinoma	26	48
BRCA	Breast Invasive Carcinoma	26	48
BRCA	Breast Invasive Carcinoma	26	48
BRCA	Breast Invasive Carcinoma	27	48
BRCA	Breast Invasive Carcinoma	27	48
BRCA	Breast Invasive Carcinoma	27	48
BRCA	Breast Invasive Carcinoma	27	48
BRCA	Breast Invasive Carcinoma	27	48
BRCA	Breast Invasive Carcinoma	27	48
BRCA	Breast Invasive Carcinoma	27	48
BRCA	Breast Invasive Carcinoma	27	48
BRCA	Breast Invasive Carcinoma	27	48
BRCA	Breast Invasive Carcinoma	27	48
BRCA	Breast Invasive Carcinoma	27	48
BRCA	Breast Invasive Carcinoma	27	48
BRCA	Breast Invasive Carcinoma	27	48
BRCA	Breast Invasive Carcinoma	27	48
BRCA	Breast Invasive Carcinoma	27	48
BRCA	Breast Invasive Carcinoma	27	48
BRCA	Breast Invasive Carcinoma	27	48
BRCA	Breast Invasive Carcinoma	27	48
BRCA	Breast Invasive Carcinoma	27	48
BRCA	Breast Invasive Carcinoma	27	48
BRCA	Breast Invasive Carcinoma	27	48
BRCA	Breast Invasive Carcinoma	27	48
BRCA	Breast Invasive Carcinoma	27	48
BRCA	Breast Invasive Carcinoma	27	48
BRCA	Breast Invasive Carcinoma	27	48
BRCA	Breast Invasive Carcinoma	27	48
BRCA	Breast Invasive Carcinoma	27	48
BRCA	Breast Invasive Carcinoma	27	48
BRCA	Breast Invasive Carcinoma	27	48
BRCA	Breast Invasive Carcinoma	27	48
BRCA	Breast Invasive Carcinoma	27	48
BRCA	Breast Invasive Carcinoma	27	48
BRCA	Breast Invasive Carcinoma	27	48
BRCA	Breast Invasive Carcinoma	27	48
BRCA	Breast Invasive Carcinoma	27	48
BRCA	Breast Invasive Carcinoma	27	48
BRCA	Breast Invasive Carcinoma	27	48
BRCA	Breast Invasive Carcinoma	27	48
BRCA	Breast Invasive Carcinoma	27	48
BRCA	Breast Invasive Carcinoma	27	48
BRCA	Breast Invasive Carcinoma	27	48
BRCA	Breast Invasive Carcinoma	27	48
BRCA	Breast Invasive Carcinoma	27	48
BRCA	Breast Invasive Carcinoma	27	48
BRCA	Breast Invasive Carcinoma	27	48
BRCA	Breast Invasive Carcinoma	27	48
BRCA	Breast Invasive Carcinoma	28	48
BRCA	Breast Invasive Carcinoma	28	48
BRCA	Breast Invasive Carcinoma	28	48
BRCA	Breast Invasive Carcinoma	28	48
BRCA	Breast Invasive Carcinoma	28	48
BRCA	Breast Invasive Carcinoma	28	48
BRCA	Breast Invasive Carcinoma	28	48
BRCA	Breast Invasive Carcinoma	28	48
BRCA	Breast Invasive Carcinoma	28	48
BRCA	Breast Invasive Carcinoma	28	48
BRCA	Breast Invasive Carcinoma	28	48
BRCA	Breast Invasive Carcinoma	28	48
BRCA	Breast Invasive Carcinoma	28	48
BRCA	Breast Invasive Carcinoma	28	48
BRCA	Breast Invasive Carcinoma	28	48
BRCA	Breast Invasive Carcinoma	28	48
BRCA	Breast Invasive Carcinoma	28	48
BRCA	Breast Invasive Carcinoma	28	48
BRCA	Breast Invasive Carcinoma	28	48
BRCA	Breast Invasive Carcinoma	28	48
BRCA	Breast Invasive Carcinoma	28	48
BRCA	Breast Invasive Carcinoma	28	48
BRCA	Breast Invasive Carcinoma	28	48
BRCA	Breast Invasive Carcinoma	28	48
BRCA	Breast Invasive Carcinoma	28	48
BRCA	Breast Invasive Carcinoma	28	48
BRCA	Breast Invasive Carcinoma	28	48
BRCA	Breast Invasive Carcinoma	28	48
BRCA	Breast Invasive Carcinoma	28	48
BRCA	Breast Invasive Carcinoma	28	48
BRCA	Breast Invasive Carcinoma	28	48
BRCA	Breast Invasive Carcinoma	28	48
BRCA	Breast Invasive Carcinoma	28	48
BRCA	Breast Invasive Carcinoma	28	48
BRCA	Breast Invasive Carcinoma	28	48
BRCA	Breast Invasive Carcinoma	28	48
BRCA	Breast Invasive Carcinoma	28	48
BRCA	Breast Invasive Carcinoma	28	48
BRCA	Breast Invasive Carcinoma	28	48
BRCA	Breast Invasive Carcinoma	28	48
BRCA	Breast Invasive Carcinoma	28	48
BRCA	Breast Invasive Carcinoma	29	48
BRCA	Breast Invasive Carcinoma	29	48
BRCA	Breast Invasive Carcinoma	29	48
BRCA	Breast Invasive Carcinoma	29	48
BRCA	Breast Invasive Carcinoma	29	48
BRCA	Breast Invasive Carcinoma	29	48
BRCA	Breast Invasive Carcinoma	29	48
BRCA	Breast Invasive Carcinoma	29	48
BRCA	Breast Invasive Carcinoma	29	48
BRCA	Breast Invasive Carcinoma	29	48
BRCA	Breast Invasive Carcinoma	29	48
BRCA	Breast Invasive Carcinoma	29	48
BRCA	Breast Invasive Carcinoma	29	48
BRCA	Breast Invasive Carcinoma	29	48
BRCA	Breast Invasive Carcinoma	29	48
BRCA	Breast Invasive Carcinoma	29	48
BRCA	Breast Invasive Carcinoma	29	48
BRCA	Breast Invasive Carcinoma	29	48
BRCA	Breast Invasive Carcinoma	29	48
BRCA	Breast Invasive Carcinoma	29	48
BRCA	Breast Invasive Carcinoma	29	48
BRCA	Breast Invasive Carcinoma	29	48
BRCA	Breast Invasive Carcinoma	29	48
BRCA	Breast Invasive Carcinoma	29	48
BRCA	Breast Invasive Carcinoma	29	48
BRCA	Breast Invasive Carcinoma	29	48
BRCA	Breast Invasive Carcinoma	29	48
BRCA	Breast Invasive Carcinoma	29	48
BRCA	Breast Invasive Carcinoma	29	48
BRCA	Breast Invasive Carcinoma	29	48
BRCA	Breast Invasive Carcinoma	29	48
BRCA	Breast Invasive Carcinoma	29	48
BRCA	Breast Invasive Carcinoma	29	48
BRCA	Breast Invasive Carcinoma	29	48
BRCA	Breast Invasive Carcinoma	29	48
BRCA	Breast Invasive Carcinoma	29	48
BRCA	Breast Invasive Carcinoma	29	48
BRCA	Breast Invasive Carcinoma	29	48
BRCA	Breast Invasive Carcinoma	29	48
BRCA	Breast Invasive Carcinoma	29	48
BRCA	Breast Invasive Carcinoma	29	48
BRCA	Breast Invasive Carcinoma	29	48
BRCA	Breast Invasive Carcinoma	29	48
BRCA	Breast Invasive Carcinoma	29	48
BRCA	Breast Invasive Carcinoma	29	48
BRCA	Breast Invasive Carcinoma	29	48
BRCA	Breast Invasive Carcinoma	29	48
BRCA	Breast Invasive Carcinoma	29	48
BRCA	Breast Invasive Carcinoma	29	48
BRCA	Breast Invasive Carcinoma	29	48
BRCA	Breast Invasive Carcinoma	30	48
BRCA	Breast Invasive Carcinoma	30	48
BRCA	Breast Invasive Carcinoma	30	48
BRCA	Breast Invasive Carcinoma	30	48
BRCA	Breast Invasive Carcinoma	30	48
BRCA	Breast Invasive Carcinoma	30	48
BRCA	Breast Invasive Carcinoma	30	48
BRCA	Breast Invasive Carcinoma	30	48
BRCA	Breast Invasive Carcinoma	30	48
BRCA	Breast Invasive Carcinoma	30	48
BRCA	Breast Invasive Carcinoma	30	48
BRCA	Breast Invasive Carcinoma	30	48
BRCA	Breast Invasive Carcinoma	30	48
BRCA	Breast Invasive Carcinoma	30	48
BRCA	Breast Invasive Carcinoma	30	48
BRCA	Breast Invasive Carcinoma	30	48
BRCA	Breast Invasive Carcinoma	30	48
BRCA	Breast Invasive Carcinoma	30	48
BRCA	Breast Invasive Carcinoma	30	48
BRCA	Breast Invasive Carcinoma	30	48
BRCA	Breast Invasive Carcinoma	30	48
BRCA	Breast Invasive Carcinoma	30	48
BRCA	Breast Invasive Carcinoma	30	48
BRCA	Breast Invasive Carcinoma	30	48
BRCA	Breast Invasive Carcinoma	30	48
BRCA	Breast Invasive Carcinoma	30	48
BRCA	Breast Invasive Carcinoma	30	48
BRCA	Breast Invasive Carcinoma	30	48
BRCA	Breast Invasive Carcinoma	30	48
BRCA	Breast Invasive Carcinoma	30	48
BRCA	Breast Invasive Carcinoma	30	48
BRCA	Breast Invasive Carcinoma	30	48
BRCA	Breast Invasive Carcinoma	30	48
BRCA	Breast Invasive Carcinoma	30	48
BRCA	Breast Invasive Carcinoma	30	48
BRCA	Breast Invasive Carcinoma	30	48
BRCA	Breast Invasive Carcinoma	30	48
BRCA	Breast Invasive Carcinoma	30	48
BRCA	Breast Invasive Carcinoma	30	48
BRCA	Breast Invasive Carcinoma	30	48
BRCA	Breast Invasive Carcinoma	30	48
BRCA	Breast Invasive Carcinoma	30	48
BRCA	Breast Invasive Carcinoma	30	48
BRCA	Breast Invasive Carcinoma	30	48
BRCA	Breast Invasive Carcinoma	30	48
BRCA	Breast Invasive Carcinoma	30	48
BRCA	Breast Invasive Carcinoma	30	48
BRCA	Breast Invasive Carcinoma	30	48
BRCA	Breast Invasive Carcinoma	30	48
BRCA	Breast Invasive Carcinoma	30	48
BRCA	Breast Invasive Carcinoma	30	48
BRCA	Breast Invasive Carcinoma	31	48
BRCA	Breast Invasive Carcinoma	31	48
BRCA	Breast Invasive Carcinoma	31	48
BRCA	Breast Invasive Carcinoma	31	48
BRCA	Breast Invasive Carcinoma	31	48
BRCA	Breast Invasive Carcinoma	31	48
BRCA	Breast Invasive Carcinoma	31	48
BRCA	Breast Invasive Carcinoma	31	48
BRCA	Breast Invasive Carcinoma	31	48
BRCA	Breast Invasive Carcinoma	31	48
BRCA	Breast Invasive Carcinoma	31	48
BRCA	Breast Invasive Carcinoma	31	48
BRCA	Breast Invasive Carcinoma	31	48
BRCA	Breast Invasive Carcinoma	31	48
BRCA	Breast Invasive Carcinoma	31	48
BRCA	Breast Invasive Carcinoma	31	48
BRCA	Breast Invasive Carcinoma	31	48
BRCA	Breast Invasive Carcinoma	31	48
BRCA	Breast Invasive Carcinoma	31	48
BRCA	Breast Invasive Carcinoma	31	48
BRCA	Breast Invasive Carcinoma	31	48
BRCA	Breast Invasive Carcinoma	31	48
BRCA	Breast Invasive Carcinoma	31	48
BRCA	Breast Invasive Carcinoma	31	48
BRCA	Breast Invasive Carcinoma	31	48
BRCA	Breast Invasive Carcinoma	31	48
BRCA	Breast Invasive Carcinoma	31	48
BRCA	Breast Invasive Carcinoma	31	48
BRCA	Breast Invasive Carcinoma	31	48
BRCA	Breast Invasive Carcinoma	31	48
BRCA	Breast Invasive Carcinoma	31	48
BRCA	Breast Invasive Carcinoma	31	48
BRCA	Breast Invasive Carcinoma	31	48
BRCA	Breast Invasive Carcinoma	31	48
BRCA	Breast Invasive Carcinoma	31	48
BRCA	Breast Invasive Carcinoma	31	48
BRCA	Breast Invasive Carcinoma	31	48
BRCA	Breast Invasive Carcinoma	31	48
BRCA	Breast Invasive Carcinoma	31	48
BRCA	Breast Invasive Carcinoma	31	48
BRCA	Breast Invasive Carcinoma	31	48
BRCA	Breast Invasive Carcinoma	31	48
BRCA	Breast Invasive Carcinoma	31	48
BRCA	Breast Invasive Carcinoma	31	48
BRCA	Breast Invasive Carcinoma	31	48
BRCA	Breast Invasive Carcinoma	31	48
BRCA	Breast Invasive Carcinoma	31	48
BRCA	Breast Invasive Carcinoma	31	48
BRCA	Breast Invasive Carcinoma	31	48
BRCA	Breast Invasive Carcinoma	31	48
BRCA	Breast Invasive Carcinoma	32	48
BRCA	Breast Invasive Carcinoma	32	48
BRCA	Breast Invasive Carcinoma	32	48
BRCA	Breast Invasive Carcinoma	32	48
BRCA	Breast Invasive Carcinoma	32	48
BRCA	Breast Invasive Carcinoma	32	48
BRCA	Breast Invasive Carcinoma	32	48
BRCA	Breast Invasive Carcinoma	32	48
BRCA	Breast Invasive Carcinoma	32	48
BRCA	Breast Invasive Carcinoma	32	48
BRCA	Breast Invasive Carcinoma	32	48
BRCA	Breast Invasive Carcinoma	32	48
BRCA	Breast Invasive Carcinoma	32	48
BRCA	Breast Invasive Carcinoma	32	48
BRCA	Breast Invasive Carcinoma	32	48
BRCA	Breast Invasive Carcinoma	32	48
BRCA	Breast Invasive Carcinoma	32	48
BRCA	Breast Invasive Carcinoma	32	48
BRCA	Breast Invasive Carcinoma	32	48
BRCA	Breast Invasive Carcinoma	32	48
BRCA	Breast Invasive Carcinoma	32	48
BRCA	Breast Invasive Carcinoma	32	48
BRCA	Breast Invasive Carcinoma	32	48
BRCA	Breast Invasive Carcinoma	32	48
BRCA	Breast Invasive Carcinoma	32	48
BRCA	Breast Invasive Carcinoma	32	48
BRCA	Breast Invasive Carcinoma	32	48
BRCA	Breast Invasive Carcinoma	32	48
BRCA	Breast Invasive Carcinoma	32	48
BRCA	Breast Invasive Carcinoma	32	48
BRCA	Breast Invasive Carcinoma	32	48
BRCA	Breast Invasive Carcinoma	32	48
BRCA	Breast Invasive Carcinoma	32	48
BRCA	Breast Invasive Carcinoma	32	48
BRCA	Breast Invasive Carcinoma	32	48
BRCA	Breast Invasive Carcinoma	32	48
BRCA	Breast Invasive Carcinoma	32	48
BRCA	Breast Invasive Carcinoma	32	48
BRCA	Breast Invasive Carcinoma	32	48
BRCA	Breast Invasive Carcinoma	32	48
BRCA	Breast Invasive Carcinoma	32	48
BRCA	Breast Invasive Carcinoma	32	48
BRCA	Breast Invasive Carcinoma	32	48
BRCA	Breast Invasive Carcinoma	32	48
BRCA	Breast Invasive Carcinoma	32	48
BRCA	Breast Invasive Carcinoma	32	48
BRCA	Breast Invasive Carcinoma	32	48
BRCA	Breast Invasive Carcinoma	32	48
BRCA	Breast Invasive Carcinoma	32	48
BRCA	Breast Invasive Carcinoma	32	48
BRCA	Breast Invasive Carcinoma	32	48
BRCA	Breast Invasive Carcinoma	32	48
BRCA	Breast Invasive Carcinoma	32	48
BRCA	Breast Invasive Carcinoma	32	48
BRCA	Breast Invasive Carcinoma	33	48
BRCA	Breast Invasive Carcinoma	33	48
BRCA	Breast Invasive Carcinoma	33	48
BRCA	Breast Invasive Carcinoma	33	48
BRCA	Breast Invasive Carcinoma	33	48
BRCA	Breast Invasive Carcinoma	33	48
BRCA	Breast Invasive Carcinoma	33	48
BRCA	Breast Invasive Carcinoma	33	48
BRCA	Breast Invasive Carcinoma	33	48
BRCA	Breast Invasive Carcinoma	33	48
BRCA	Breast Invasive Carcinoma	33	48
BRCA	Breast Invasive Carcinoma	33	48
BRCA	Breast Invasive Carcinoma	33	48
BRCA	Breast Invasive Carcinoma	33	48
BRCA	Breast Invasive Carcinoma	33	48
BRCA	Breast Invasive Carcinoma	33	48
BRCA	Breast Invasive Carcinoma	33	48
BRCA	Breast Invasive Carcinoma	33	48
BRCA	Breast Invasive Carcinoma	33	48
BRCA	Breast Invasive Carcinoma	33	48
BRCA	Breast Invasive Carcinoma	33	48
BRCA	Breast Invasive Carcinoma	33	48
BRCA	Breast Invasive Carcinoma	33	48
BRCA	Breast Invasive Carcinoma	33	48
BRCA	Breast Invasive Carcinoma	33	48
BRCA	Breast Invasive Carcinoma	33	48
BRCA	Breast Invasive Carcinoma	33	48
BRCA	Breast Invasive Carcinoma	33	48
BRCA	Breast Invasive Carcinoma	33	48
BRCA	Breast Invasive Carcinoma	33	48
BRCA	Breast Invasive Carcinoma	33	48
BRCA	Breast Invasive Carcinoma	33	48
BRCA	Breast Invasive Carcinoma	33	48
BRCA	Breast Invasive Carcinoma	33	48
BRCA	Breast Invasive Carcinoma	33	48
BRCA	Breast Invasive Carcinoma	33	48
BRCA	Breast Invasive Carcinoma	33	48
BRCA	Breast Invasive Carcinoma	33	48
BRCA	Breast Invasive Carcinoma	33	48
BRCA	Breast Invasive Carcinoma	33	48
BRCA	Breast Invasive Carcinoma	33	48
BRCA	Breast Invasive Carcinoma	33	48
BRCA	Breast Invasive Carcinoma	33	48
BRCA	Breast Invasive Carcinoma	33	48
BRCA	Breast Invasive Carcinoma	33	48
BRCA	Breast Invasive Carcinoma	33	48
BRCA	Breast Invasive Carcinoma	33	48
BRCA	Breast Invasive Carcinoma	33	48
BRCA	Breast Invasive Carcinoma	33	48
BRCA	Breast Invasive Carcinoma	33	48
BRCA	Breast Invasive Carcinoma	33	48
BRCA	Breast Invasive Carcinoma	33	48
BRCA	Breast Invasive Carcinoma	33	48
BRCA	Breast Invasive Carcinoma	33	48
BRCA	Breast Invasive Carcinoma	33	48
BRCA	Breast Invasive Carcinoma	33	48
BRCA	Breast Invasive Carcinoma	34	48
BRCA	Breast Invasive Carcinoma	34	48
BRCA	Breast Invasive Carcinoma	34	48
BRCA	Breast Invasive Carcinoma	34	48
BRCA	Breast Invasive Carcinoma	34	48
BRCA	Breast Invasive Carcinoma	34	48
BRCA	Breast Invasive Carcinoma	34	48
BRCA	Breast Invasive Carcinoma	34	48
BRCA	Breast Invasive Carcinoma	34	48
BRCA	Breast Invasive Carcinoma	34	48
BRCA	Breast Invasive Carcinoma	34	48
BRCA	Breast Invasive Carcinoma	34	48
BRCA	Breast Invasive Carcinoma	34	48
BRCA	Breast Invasive Carcinoma	34	48
BRCA	Breast Invasive Carcinoma	34	48
BRCA	Breast Invasive Carcinoma	34	48
BRCA	Breast Invasive Carcinoma	34	48
BRCA	Breast Invasive Carcinoma	34	48
BRCA	Breast Invasive Carcinoma	34	48
BRCA	Breast Invasive Carcinoma	34	48
BRCA	Breast Invasive Carcinoma	34	48
BRCA	Breast Invasive Carcinoma	34	48
BRCA	Breast Invasive Carcinoma	34	48
BRCA	Breast Invasive Carcinoma	34	48
BRCA	Breast Invasive Carcinoma	34	48
BRCA	Breast Invasive Carcinoma	34	48
BRCA	Breast Invasive Carcinoma	34	48
BRCA	Breast Invasive Carcinoma	34	48
BRCA	Breast Invasive Carcinoma	34	48
BRCA	Breast Invasive Carcinoma	34	48
BRCA	Breast Invasive Carcinoma	34	48
BRCA	Breast Invasive Carcinoma	34	48
BRCA	Breast Invasive Carcinoma	34	48
BRCA	Breast Invasive Carcinoma	34	48
BRCA	Breast Invasive Carcinoma	34	48
BRCA	Breast Invasive Carcinoma	34	48
BRCA	Breast Invasive Carcinoma	34	48
BRCA	Breast Invasive Carcinoma	34	48
BRCA	Breast Invasive Carcinoma	34	48
BRCA	Breast Invasive Carcinoma	34	48
BRCA	Breast Invasive Carcinoma	34	48
BRCA	Breast Invasive Carcinoma	34	48
BRCA	Breast Invasive Carcinoma	34	48
BRCA	Breast Invasive Carcinoma	34	48
BRCA	Breast Invasive Carcinoma	34	48
BRCA	Breast Invasive Carcinoma	34	48
BRCA	Breast Invasive Carcinoma	34	48
BRCA	Breast Invasive Carcinoma	34	48
BRCA	Breast Invasive Carcinoma	34	48
BRCA	Breast Invasive Carcinoma	34	48
BRCA	Breast Invasive Carcinoma	34	48
BRCA	Breast Invasive Carcinoma	34	48
BRCA	Breast Invasive Carcinoma	34	48
BRCA	Breast Invasive Carcinoma	34	48
BRCA	Breast Invasive Carcinoma	34	48
BRCA	Breast Invasive Carcinoma	34	48
BRCA	Breast Invasive Carcinoma	34	48
BRCA	Breast Invasive Carcinoma	34	48
BRCA	Breast Invasive Carcinoma	34	48
BRCA	Breast Invasive Carcinoma	34	48
BRCA	Breast Invasive Carcinoma	34	48
BRCA	Breast Invasive Carcinoma	34	48
BRCA	Breast Invasive Carcinoma	34	48
BRCA	Breast Invasive Carcinoma	34	48
BRCA	Breast Invasive Carcinoma	34	48
BRCA	Breast Invasive Carcinoma	34	48
BRCA	Breast Invasive Carcinoma	34	48
BRCA	Breast Invasive Carcinoma	34	48
BRCA	Breast Invasive Carcinoma	34	48
BRCA	Breast Invasive Carcinoma	34	48
BRCA	Breast Invasive Carcinoma	35	48
BRCA	Breast Invasive Carcinoma	35	48
BRCA	Breast Invasive Carcinoma	35	48
BRCA	Breast Invasive Carcinoma	35	48
BRCA	Breast Invasive Carcinoma	35	48
BRCA	Breast Invasive Carcinoma	35	48
BRCA	Breast Invasive Carcinoma	35	48
BRCA	Breast Invasive Carcinoma	35	48
BRCA	Breast Invasive Carcinoma	35	48
BRCA	Breast Invasive Carcinoma	35	48
BRCA	Breast Invasive Carcinoma	35	48
BRCA	Breast Invasive Carcinoma	35	48
BRCA	Breast Invasive Carcinoma	35	48
BRCA	Breast Invasive Carcinoma	35	48
BRCA	Breast Invasive Carcinoma	35	48
BRCA	Breast Invasive Carcinoma	35	48
BRCA	Breast Invasive Carcinoma	35	48
BRCA	Breast Invasive Carcinoma	35	48
BRCA	Breast Invasive Carcinoma	35	48
BRCA	Breast Invasive Carcinoma	35	48
BRCA	Breast Invasive Carcinoma	35	48
BRCA	Breast Invasive Carcinoma	35	48
BRCA	Breast Invasive Carcinoma	35	48
BRCA	Breast Invasive Carcinoma	35	48
BRCA	Breast Invasive Carcinoma	35	48
BRCA	Breast Invasive Carcinoma	35	48
BRCA	Breast Invasive Carcinoma	35	48
BRCA	Breast Invasive Carcinoma	35	48
BRCA	Breast Invasive Carcinoma	35	48
BRCA	Breast Invasive Carcinoma	35	48
BRCA	Breast Invasive Carcinoma	35	48
BRCA	Breast Invasive Carcinoma	35	48
BRCA	Breast Invasive Carcinoma	35	48
BRCA	Breast Invasive Carcinoma	35	48
BRCA	Breast Invasive Carcinoma	35	48
BRCA	Breast Invasive Carcinoma	35	48
BRCA	Breast Invasive Carcinoma	35	48
BRCA	Breast Invasive Carcinoma	35	48
BRCA	Breast Invasive Carcinoma	35	48
BRCA	Breast Invasive Carcinoma	35	48
BRCA	Breast Invasive Carcinoma	35	48
BRCA	Breast Invasive Carcinoma	35	48
BRCA	Breast Invasive Carcinoma	35	48
BRCA	Breast Invasive Carcinoma	35	48
BRCA	Breast Invasive Carcinoma	35	48
BRCA	Breast Invasive Carcinoma	35	48
BRCA	Breast Invasive Carcinoma	35	48
BRCA	Breast Invasive Carcinoma	35	48
BRCA	Breast Invasive Carcinoma	35	48
BRCA	Breast Invasive Carcinoma	35	48
BRCA	Breast Invasive Carcinoma	35	48
BRCA	Breast Invasive Carcinoma	35	48
BRCA	Breast Invasive Carcinoma	35	48
BRCA	Breast Invasive Carcinoma	35	48
BRCA	Breast Invasive Carcinoma	35	48
BRCA	Breast Invasive Carcinoma	35	48
BRCA	Breast Invasive Carcinoma	35	48
BRCA	Breast Invasive Carcinoma	35	48
BRCA	Breast Invasive Carcinoma	35	48
BRCA	Breast Invasive Carcinoma	35	48
BRCA	Breast Invasive Carcinoma	35	48
BRCA	Breast Invasive Carcinoma	35	48
BRCA	Breast Invasive Carcinoma	35	48
BRCA	Breast Invasive Carcinoma	35	48
BRCA	Breast Invasive Carcinoma	35	48
BRCA	Breast Invasive Carcinoma	35	48
BRCA	Breast Invasive Carcinoma	35	48
BRCA	Breast Invasive Carcinoma	36	48
BRCA	Breast Invasive Carcinoma	36	48
BRCA	Breast Invasive Carcinoma	36	48
BRCA	Breast Invasive Carcinoma	36	48
BRCA	Breast Invasive Carcinoma	36	48
BRCA	Breast Invasive Carcinoma	36	48
BRCA	Breast Invasive Carcinoma	36	48
BRCA	Breast Invasive Carcinoma	36	48
BRCA	Breast Invasive Carcinoma	36	48
BRCA	Breast Invasive Carcinoma	36	48
BRCA	Breast Invasive Carcinoma	36	48
BRCA	Breast Invasive Carcinoma	36	48
BRCA	Breast Invasive Carcinoma	36	48
BRCA	Breast Invasive Carcinoma	36	48
BRCA	Breast Invasive Carcinoma	36	48
BRCA	Breast Invasive Carcinoma	36	48
BRCA	Breast Invasive Carcinoma	36	48
BRCA	Breast Invasive Carcinoma	36	48
BRCA	Breast Invasive Carcinoma	36	48
BRCA	Breast Invasive Carcinoma	36	48
BRCA	Breast Invasive Carcinoma	36	48
BRCA	Breast Invasive Carcinoma	36	48
BRCA	Breast Invasive Carcinoma	36	48
BRCA	Breast Invasive Carcinoma	36	48
BRCA	Breast Invasive Carcinoma	36	48
BRCA	Breast Invasive Carcinoma	36	48
BRCA	Breast Invasive Carcinoma	36	48
BRCA	Breast Invasive Carcinoma	36	48
BRCA	Breast Invasive Carcinoma	36	48
BRCA	Breast Invasive Carcinoma	36	48
BRCA	Breast Invasive Carcinoma	36	48
BRCA	Breast Invasive Carcinoma	36	48
BRCA	Breast Invasive Carcinoma	36	48
BRCA	Breast Invasive Carcinoma	36	48
BRCA	Breast Invasive Carcinoma	36	48
BRCA	Breast Invasive Carcinoma	36	48
BRCA	Breast Invasive Carcinoma	36	48
BRCA	Breast Invasive Carcinoma	36	48
BRCA	Breast Invasive Carcinoma	36	48
BRCA	Breast Invasive Carcinoma	36	48
BRCA	Breast Invasive Carcinoma	36	48
BRCA	Breast Invasive Carcinoma	36	48
BRCA	Breast Invasive Carcinoma	36	48
BRCA	Breast Invasive Carcinoma	36	48
BRCA	Breast Invasive Carcinoma	36	48
BRCA	Breast Invasive Carcinoma	37	48
BRCA	Breast Invasive Carcinoma	37	48
BRCA	Breast Invasive Carcinoma	37	48
BRCA	Breast Invasive Carcinoma	37	48
BRCA	Breast Invasive Carcinoma	37	48
BRCA	Breast Invasive Carcinoma	37	48
BRCA	Breast Invasive Carcinoma	37	48
BRCA	Breast Invasive Carcinoma	37	48
BRCA	Breast Invasive Carcinoma	37	48
BRCA	Breast Invasive Carcinoma	37	48
BRCA	Breast Invasive Carcinoma	37	48
BRCA	Breast Invasive Carcinoma	37	48
BRCA	Breast Invasive Carcinoma	37	48
BRCA	Breast Invasive Carcinoma	37	48
BRCA	Breast Invasive Carcinoma	37	48
BRCA	Breast Invasive Carcinoma	37	48
BRCA	Breast Invasive Carcinoma	37	48
BRCA	Breast Invasive Carcinoma	37	48
BRCA	Breast Invasive Carcinoma	37	48
BRCA	Breast Invasive Carcinoma	37	48
BRCA	Breast Invasive Carcinoma	37	48
BRCA	Breast Invasive Carcinoma	37	48
BRCA	Breast Invasive Carcinoma	37	48
BRCA	Breast Invasive Carcinoma	37	48
BRCA	Breast Invasive Carcinoma	37	48
BRCA	Breast Invasive Carcinoma	37	48
BRCA	Breast Invasive Carcinoma	37	48
BRCA	Breast Invasive Carcinoma	37	48
BRCA	Breast Invasive Carcinoma	37	48
BRCA	Breast Invasive Carcinoma	37	48
BRCA	Breast Invasive Carcinoma	37	48
BRCA	Breast Invasive Carcinoma	37	48
BRCA	Breast Invasive Carcinoma	37	48
BRCA	Breast Invasive Carcinoma	37	48
BRCA	Breast Invasive Carcinoma	37	48
BRCA	Breast Invasive Carcinoma	37	48
BRCA	Breast Invasive Carcinoma	37	48
BRCA	Breast Invasive Carcinoma	37	48
BRCA	Breast Invasive Carcinoma	37	48
BRCA	Breast Invasive Carcinoma	37	48
BRCA	Breast Invasive Carcinoma	37	48
BRCA	Breast Invasive Carcinoma	37	48
BRCA	Breast Invasive Carcinoma	37	48
BRCA	Breast Invasive Carcinoma	37	48
BRCA	Breast Invasive Carcinoma	37	48
BRCA	Breast Invasive Carcinoma	37	48
BRCA	Breast Invasive Carcinoma	37	48
BRCA	Breast Invasive Carcinoma	37	48
BRCA	Breast Invasive Carcinoma	37	48
BRCA	Breast Invasive Carcinoma	37	48
BRCA	Breast Invasive Carcinoma	37	48
BRCA	Breast Invasive Carcinoma	37	48
BRCA	Breast Invasive Carcinoma	38	48
BRCA	Breast Invasive Carcinoma	38	48
BRCA	Breast Invasive Carcinoma	38	48
BRCA	Breast Invasive Carcinoma	38	48
BRCA	Breast Invasive Carcinoma	38	48
BRCA	Breast Invasive Carcinoma	38	48
BRCA	Breast Invasive Carcinoma	38	48
BRCA	Breast Invasive Carcinoma	38	48
BRCA	Breast Invasive Carcinoma	38	48
BRCA	Breast Invasive Carcinoma	38	48
BRCA	Breast Invasive Carcinoma	38	48
BRCA	Breast Invasive Carcinoma	38	48
BRCA	Breast Invasive Carcinoma	38	48
BRCA	Breast Invasive Carcinoma	38	48
BRCA	Breast Invasive Carcinoma	38	48
BRCA	Breast Invasive Carcinoma	38	48
BRCA	Breast Invasive Carcinoma	38	48
BRCA	Breast Invasive Carcinoma	38	48
BRCA	Breast Invasive Carcinoma	38	48
BRCA	Breast Invasive Carcinoma	38	48
BRCA	Breast Invasive Carcinoma	38	48
BRCA	Breast Invasive Carcinoma	38	48
BRCA	Breast Invasive Carcinoma	38	48
BRCA	Breast Invasive Carcinoma	38	48
BRCA	Breast Invasive Carcinoma	38	48
BRCA	Breast Invasive Carcinoma	38	48
BRCA	Breast Invasive Carcinoma	38	48
BRCA	Breast Invasive Carcinoma	38	48
BRCA	Breast Invasive Carcinoma	38	48
BRCA	Breast Invasive Carcinoma	38	48
BRCA	Breast Invasive Carcinoma	38	48
BRCA	Breast Invasive Carcinoma	38	48
BRCA	Breast Invasive Carcinoma	38	48
BRCA	Breast Invasive Carcinoma	38	48
BRCA	Breast Invasive Carcinoma	38	48
BRCA	Breast Invasive Carcinoma	38	48
BRCA	Breast Invasive Carcinoma	38	48
BRCA	Breast Invasive Carcinoma	38	48
BRCA	Breast Invasive Carcinoma	38	48
BRCA	Breast Invasive Carcinoma	38	48
BRCA	Breast Invasive Carcinoma	38	48
BRCA	Breast Invasive Carcinoma	38	48
BRCA	Breast Invasive Carcinoma	38	48
BRCA	Breast Invasive Carcinoma	38	48
BRCA	Breast Invasive Carcinoma	38	48
BRCA	Breast Invasive Carcinoma	38	48
BRCA	Breast Invasive Carcinoma	38	48
BRCA	Breast Invasive Carcinoma	38	48
BRCA	Breast Invasive Carcinoma	38	48
BRCA	Breast Invasive Carcinoma	38	48
BRCA	Breast Invasive Carcinoma	39	48
BRCA	Breast Invasive Carcinoma	39	48
BRCA	Breast Invasive Carcinoma	39	48
BRCA	Breast Invasive Carcinoma	39	48
BRCA	Breast Invasive Carcinoma	39	48
BRCA	Breast Invasive Carcinoma	39	48
BRCA	Breast Invasive Carcinoma	39	48
BRCA	Breast Invasive Carcinoma	39	48
BRCA	Breast Invasive Carcinoma	39	48
BRCA	Breast Invasive Carcinoma	39	48
BRCA	Breast Invasive Carcinoma	39	48
BRCA	Breast Invasive Carcinoma	39	48
BRCA	Breast Invasive Carcinoma	39	48
BRCA	Breast Invasive Carcinoma	39	48
BRCA	Breast Invasive Carcinoma	39	48
BRCA	Breast Invasive Carcinoma	39	48
BRCA	Breast Invasive Carcinoma	39	48
BRCA	Breast Invasive Carcinoma	39	48
BRCA	Breast Invasive Carcinoma	39	48
BRCA	Breast Invasive Carcinoma	39	48
BRCA	Breast Invasive Carcinoma	39	48
BRCA	Breast Invasive Carcinoma	39	48
BRCA	Breast Invasive Carcinoma	39	48
BRCA	Breast Invasive Carcinoma	39	48
BRCA	Breast Invasive Carcinoma	39	48
BRCA	Breast Invasive Carcinoma	39	48
BRCA	Breast Invasive Carcinoma	39	48
BRCA	Breast Invasive Carcinoma	39	48
BRCA	Breast Invasive Carcinoma	39	48
BRCA	Breast Invasive Carcinoma	39	48
BRCA	Breast Invasive Carcinoma	39	48
BRCA	Breast Invasive Carcinoma	39	48
BRCA	Breast Invasive Carcinoma	39	48
BRCA	Breast Invasive Carcinoma	39	48
BRCA	Breast Invasive Carcinoma	39	48
BRCA	Breast Invasive Carcinoma	39	48
BRCA	Breast Invasive Carcinoma	39	48
BRCA	Breast Invasive Carcinoma	39	48
BRCA	Breast Invasive Carcinoma	39	48
BRCA	Breast Invasive Carcinoma	39	48
BRCA	Breast Invasive Carcinoma	39	48
BRCA	Breast Invasive Carcinoma	39	48
BRCA	Breast Invasive Carcinoma	39	48
BRCA	Breast Invasive Carcinoma	39	48
BRCA	Breast Invasive Carcinoma	39	48
BRCA	Breast Invasive Carcinoma	39	48
BRCA	Breast Invasive Carcinoma	39	48
BRCA	Breast Invasive Carcinoma	39	48
BRCA	Breast Invasive Carcinoma	39	48
BRCA	Breast Invasive Carcinoma	39	48
BRCA	Breast Invasive Carcinoma	40	48
BRCA	Breast Invasive Carcinoma	40	48
BRCA	Breast Invasive Carcinoma	40	48
BRCA	Breast Invasive Carcinoma	40	48
BRCA	Breast Invasive Carcinoma	40	48
BRCA	Breast Invasive Carcinoma	40	48
BRCA	Breast Invasive Carcinoma	40	48
BRCA	Breast Invasive Carcinoma	40	48
BRCA	Breast Invasive Carcinoma	40	48
BRCA	Breast Invasive Carcinoma	40	48
BRCA	Breast Invasive Carcinoma	40	48
BRCA	Breast Invasive Carcinoma	40	48
BRCA	Breast Invasive Carcinoma	40	48
BRCA	Breast Invasive Carcinoma	40	48
BRCA	Breast Invasive Carcinoma	40	48
BRCA	Breast Invasive Carcinoma	40	48
BRCA	Breast Invasive Carcinoma	40	48
BRCA	Breast Invasive Carcinoma	40	48
BRCA	Breast Invasive Carcinoma	40	48
BRCA	Breast Invasive Carcinoma	40	48
BRCA	Breast Invasive Carcinoma	40	48
BRCA	Breast Invasive Carcinoma	40	48
BRCA	Breast Invasive Carcinoma	40	48
BRCA	Breast Invasive Carcinoma	40	48
BRCA	Breast Invasive Carcinoma	40	48
BRCA	Breast Invasive Carcinoma	40	48
BRCA	Breast Invasive Carcinoma	40	48
BRCA	Breast Invasive Carcinoma	40	48
BRCA	Breast Invasive Carcinoma	40	48
BRCA	Breast Invasive Carcinoma	40	48
BRCA	Breast Invasive Carcinoma	40	48
BRCA	Breast Invasive Carcinoma	40	48
BRCA	Breast Invasive Carcinoma	40	48
BRCA	Breast Invasive Carcinoma	40	48
BRCA	Breast Invasive Carcinoma	40	48
BRCA	Breast Invasive Carcinoma	40	48
BRCA	Breast Invasive Carcinoma	40	48
BRCA	Breast Invasive Carcinoma	40	48
BRCA	Breast Invasive Carcinoma	40	48
BRCA	Breast Invasive Carcinoma	40	48
BRCA	Breast Invasive Carcinoma	40	48
BRCA	Breast Invasive Carcinoma	40	48
BRCA	Breast Invasive Carcinoma	40	48
BRCA	Breast Invasive Carcinoma	40	48
BRCA	Breast Invasive Carcinoma	40	48
BRCA	Breast Invasive Carcinoma	40	48
BRCA	Breast Invasive Carcinoma	40	48
BRCA	Breast Invasive Carcinoma	40	48
BRCA	Breast Invasive Carcinoma	40	48
BRCA	Breast Invasive Carcinoma	41	48
BRCA	Breast Invasive Carcinoma	41	48
BRCA	Breast Invasive Carcinoma	41	48
BRCA	Breast Invasive Carcinoma	41	48
BRCA	Breast Invasive Carcinoma	41	48
BRCA	Breast Invasive Carcinoma	41	48
BRCA	Breast Invasive Carcinoma	41	48
BRCA	Breast Invasive Carcinoma	41	48
BRCA	Breast Invasive Carcinoma	41	48
BRCA	Breast Invasive Carcinoma	41	48
BRCA	Breast Invasive Carcinoma	41	48
BRCA	Breast Invasive Carcinoma	41	48
BRCA	Breast Invasive Carcinoma	41	48
BRCA	Breast Invasive Carcinoma	41	48
BRCA	Breast Invasive Carcinoma	41	48
BRCA	Breast Invasive Carcinoma	41	48
BRCA	Breast Invasive Carcinoma	41	48
BRCA	Breast Invasive Carcinoma	41	48
BRCA	Breast Invasive Carcinoma	41	48
BRCA	Breast Invasive Carcinoma	41	48
BRCA	Breast Invasive Carcinoma	41	48
BRCA	Breast Invasive Carcinoma	41	48
BRCA	Breast Invasive Carcinoma	41	48
BRCA	Breast Invasive Carcinoma	41	48
BRCA	Breast Invasive Carcinoma	41	48
BRCA	Breast Invasive Carcinoma	41	48
BRCA	Breast Invasive Carcinoma	41	48
BRCA	Breast Invasive Carcinoma	41	48
BRCA	Breast Invasive Carcinoma	41	48
BRCA	Breast Invasive Carcinoma	41	48
BRCA	Breast Invasive Carcinoma	41	48
BRCA	Breast Invasive Carcinoma	41	48
BRCA	Breast Invasive Carcinoma	41	48
BRCA	Breast Invasive Carcinoma	41	48
BRCA	Breast Invasive Carcinoma	41	48
BRCA	Breast Invasive Carcinoma	41	48
BRCA	Breast Invasive Carcinoma	41	48
BRCA	Breast Invasive Carcinoma	41	48
BRCA	Breast Invasive Carcinoma	41	48
BRCA	Breast Invasive Carcinoma	41	48
BRCA	Breast Invasive Carcinoma	41	48
BRCA	Breast Invasive Carcinoma	42	48
BRCA	Breast Invasive Carcinoma	42	48
BRCA	Breast Invasive Carcinoma	42	48
BRCA	Breast Invasive Carcinoma	42	48
BRCA	Breast Invasive Carcinoma	42	48
BRCA	Breast Invasive Carcinoma	42	48
BRCA	Breast Invasive Carcinoma	42	48
BRCA	Breast Invasive Carcinoma	42	48
BRCA	Breast Invasive Carcinoma	42	48
BRCA	Breast Invasive Carcinoma	42	48
BRCA	Breast Invasive Carcinoma	42	48
BRCA	Breast Invasive Carcinoma	42	48
BRCA	Breast Invasive Carcinoma	42	48
BRCA	Breast Invasive Carcinoma	42	48
BRCA	Breast Invasive Carcinoma	42	48
BRCA	Breast Invasive Carcinoma	42	48
BRCA	Breast Invasive Carcinoma	42	48
BRCA	Breast Invasive Carcinoma	42	48
BRCA	Breast Invasive Carcinoma	42	48
BRCA	Breast Invasive Carcinoma	42	48
BRCA	Breast Invasive Carcinoma	42	48
BRCA	Breast Invasive Carcinoma	42	48
BRCA	Breast Invasive Carcinoma	42	48
BRCA	Breast Invasive Carcinoma	42	48
BRCA	Breast Invasive Carcinoma	42	48
BRCA	Breast Invasive Carcinoma	42	48
BRCA	Breast Invasive Carcinoma	42	48
BRCA	Breast Invasive Carcinoma	42	48
BRCA	Breast Invasive Carcinoma	42	48
BRCA	Breast Invasive Carcinoma	42	48
BRCA	Breast Invasive Carcinoma	42	48
BRCA	Breast Invasive Carcinoma	42	48
BRCA	Breast Invasive Carcinoma	42	48
BRCA	Breast Invasive Carcinoma	42	48
BRCA	Breast Invasive Carcinoma	42	48
BRCA	Breast Invasive Carcinoma	42	48
BRCA	Breast Invasive Carcinoma	42	48
BRCA	Breast Invasive Carcinoma	42	48
BRCA	Breast Invasive Carcinoma	42	48
BRCA	Breast Invasive Carcinoma	42	48
BRCA	Breast Invasive Carcinoma	42	48
BRCA	Breast Invasive Carcinoma	42	48
BRCA	Breast Invasive Carcinoma	42	48
BRCA	Breast Invasive Carcinoma	42	48
BRCA	Breast Invasive Carcinoma	42	48
BRCA	Breast Invasive Carcinoma	42	48
BRCA	Breast Invasive Carcinoma	43	48
BRCA	Breast Invasive Carcinoma	43	48
BRCA	Breast Invasive Carcinoma	43	48
BRCA	Breast Invasive Carcinoma	43	48
BRCA	Breast Invasive Carcinoma	43	48
BRCA	Breast Invasive Carcinoma	43	48
BRCA	Breast Invasive Carcinoma	43	48
BRCA	Breast Invasive Carcinoma	43	48
BRCA	Breast Invasive Carcinoma	43	48
BRCA	Breast Invasive Carcinoma	43	48
BRCA	Breast Invasive Carcinoma	43	48
BRCA	Breast Invasive Carcinoma	43	48
BRCA	Breast Invasive Carcinoma	43	48
BRCA	Breast Invasive Carcinoma	43	48
BRCA	Breast Invasive Carcinoma	43	48
BRCA	Breast Invasive Carcinoma	43	48
BRCA	Breast Invasive Carcinoma	43	48
BRCA	Breast Invasive Carcinoma	43	48
BRCA	Breast Invasive Carcinoma	43	48
BRCA	Breast Invasive Carcinoma	43	48
BRCA	Breast Invasive Carcinoma	43	48
BRCA	Breast Invasive Carcinoma	43	48
BRCA	Breast Invasive Carcinoma	43	48
BRCA	Breast Invasive Carcinoma	43	48
BRCA	Breast Invasive Carcinoma	43	48
BRCA	Breast Invasive Carcinoma	43	48
BRCA	Breast Invasive Carcinoma	43	48
BRCA	Breast Invasive Carcinoma	43	48
BRCA	Breast Invasive Carcinoma	43	48
BRCA	Breast Invasive Carcinoma	43	48
BRCA	Breast Invasive Carcinoma	43	48
BRCA	Breast Invasive Carcinoma	43	48
BRCA	Breast Invasive Carcinoma	43	48
BRCA	Breast Invasive Carcinoma	43	48
BRCA	Breast Invasive Carcinoma	43	48
BRCA	Breast Invasive Carcinoma	43	48
BRCA	Breast Invasive Carcinoma	43	48
BRCA	Breast Invasive Carcinoma	43	48
BRCA	Breast Invasive Carcinoma	43	48
BRCA	Breast Invasive Carcinoma	43	48
BRCA	Breast Invasive Carcinoma	43	48
BRCA	Breast Invasive Carcinoma	43	48
BRCA	Breast Invasive Carcinoma	43	48
BRCA	Breast Invasive Carcinoma	43	48
BRCA	Breast Invasive Carcinoma	43	48
BRCA	Breast Invasive Carcinoma	43	48
BRCA	Breast Invasive Carcinoma	43	48
BRCA	Breast Invasive Carcinoma	43	48
BRCA	Breast Invasive Carcinoma	43	48
BRCA	Breast Invasive Carcinoma	43	48
BRCA	Breast Invasive Carcinoma	44	48
BRCA	Breast Invasive Carcinoma	44	48
BRCA	Breast Invasive Carcinoma	44	48
BRCA	Breast Invasive Carcinoma	44	48
BRCA	Breast Invasive Carcinoma	44	48
BRCA	Breast Invasive Carcinoma	44	48
BRCA	Breast Invasive Carcinoma	44	48
BRCA	Breast Invasive Carcinoma	44	48
BRCA	Breast Invasive Carcinoma	44	48
BRCA	Breast Invasive Carcinoma	44	48
BRCA	Breast Invasive Carcinoma	44	48
BRCA	Breast Invasive Carcinoma	44	48
BRCA	Breast Invasive Carcinoma	44	48
BRCA	Breast Invasive Carcinoma	44	48
BRCA	Breast Invasive Carcinoma	44	48
BRCA	Breast Invasive Carcinoma	44	48
BRCA	Breast Invasive Carcinoma	44	48
BRCA	Breast Invasive Carcinoma	44	48
BRCA	Breast Invasive Carcinoma	44	48
BRCA	Breast Invasive Carcinoma	44	48
BRCA	Breast Invasive Carcinoma	44	48
BRCA	Breast Invasive Carcinoma	44	48
BRCA	Breast Invasive Carcinoma	44	48
BRCA	Breast Invasive Carcinoma	44	48
BRCA	Breast Invasive Carcinoma	44	48
BRCA	Breast Invasive Carcinoma	44	48
BRCA	Breast Invasive Carcinoma	44	48
BRCA	Breast Invasive Carcinoma	44	48
BRCA	Breast Invasive Carcinoma	44	48
BRCA	Breast Invasive Carcinoma	44	48
BRCA	Breast Invasive Carcinoma	44	48
BRCA	Breast Invasive Carcinoma	44	48
BRCA	Breast Invasive Carcinoma	44	48
BRCA	Breast Invasive Carcinoma	44	48
BRCA	Breast Invasive Carcinoma	44	48
BRCA	Breast Invasive Carcinoma	44	48
BRCA	Breast Invasive Carcinoma	44	48
BRCA	Breast Invasive Carcinoma	44	48
BRCA	Breast Invasive Carcinoma	44	48
BRCA	Breast Invasive Carcinoma	44	48
BRCA	Breast Invasive Carcinoma	44	48
BRCA	Breast Invasive Carcinoma	44	48
BRCA	Breast Invasive Carcinoma	44	48
BRCA	Breast Invasive Carcinoma	44	48
BRCA	Breast Invasive Carcinoma	44	48
BRCA	Breast Invasive Carcinoma	44	48
BRCA	Breast Invasive Carcinoma	44	48
BRCA	Breast Invasive Carcinoma	44	48
BRCA	Breast Invasive Carcinoma	44	48
BRCA	Breast Invasive Carcinoma	44	48
BRCA	Breast Invasive Carcinoma	44	48
BRCA	Breast Invasive Carcinoma	44	48
BRCA	Breast Invasive Carcinoma	44	48
BRCA	Breast Invasive Carcinoma	44	48
BRCA	Breast Invasive Carcinoma	44	48
BRCA	Breast Invasive Carcinoma	45	48
BRCA	Breast Invasive Carcinoma	45	48
BRCA	Breast Invasive Carcinoma	45	48
BRCA	Breast Invasive Carcinoma	45	48
BRCA	Breast Invasive Carcinoma	45	48
BRCA	Breast Invasive Carcinoma	45	48
BRCA	Breast Invasive Carcinoma	45	48
BRCA	Breast Invasive Carcinoma	45	48
BRCA	Breast Invasive Carcinoma	45	48
BRCA	Breast Invasive Carcinoma	45	48
BRCA	Breast Invasive Carcinoma	45	48
BRCA	Breast Invasive Carcinoma	45	48
BRCA	Breast Invasive Carcinoma	45	48
BRCA	Breast Invasive Carcinoma	45	48
BRCA	Breast Invasive Carcinoma	45	48
BRCA	Breast Invasive Carcinoma	45	48
BRCA	Breast Invasive Carcinoma	45	48
BRCA	Breast Invasive Carcinoma	45	48
BRCA	Breast Invasive Carcinoma	45	48
BRCA	Breast Invasive Carcinoma	45	48
BRCA	Breast Invasive Carcinoma	45	48
BRCA	Breast Invasive Carcinoma	45	48
BRCA	Breast Invasive Carcinoma	45	48
BRCA	Breast Invasive Carcinoma	45	48
BRCA	Breast Invasive Carcinoma	45	48
BRCA	Breast Invasive Carcinoma	45	48
BRCA	Breast Invasive Carcinoma	45	48
BRCA	Breast Invasive Carcinoma	45	48
BRCA	Breast Invasive Carcinoma	45	48
BRCA	Breast Invasive Carcinoma	45	48
BRCA	Breast Invasive Carcinoma	45	48
BRCA	Breast Invasive Carcinoma	45	48
BRCA	Breast Invasive Carcinoma	45	48
BRCA	Breast Invasive Carcinoma	45	48
BRCA	Breast Invasive Carcinoma	45	48
BRCA	Breast Invasive Carcinoma	45	48
BRCA	Breast Invasive Carcinoma	45	48
BRCA	Breast Invasive Carcinoma	45	48
BRCA	Breast Invasive Carcinoma	45	48
BRCA	Breast Invasive Carcinoma	45	48
BRCA	Breast Invasive Carcinoma	45	48
BRCA	Breast Invasive Carcinoma	46	48
BRCA	Breast Invasive Carcinoma	46	48
BRCA	Breast Invasive Carcinoma	46	48
BRCA	Breast Invasive Carcinoma	46	48
BRCA	Breast Invasive Carcinoma	46	48
BRCA	Breast Invasive Carcinoma	46	48
BRCA	Breast Invasive Carcinoma	46	48
BRCA	Breast Invasive Carcinoma	46	48
BRCA	Breast Invasive Carcinoma	46	48
BRCA	Breast Invasive Carcinoma	46	48
BRCA	Breast Invasive Carcinoma	46	48
BRCA	Breast Invasive Carcinoma	46	48
BRCA	Breast Invasive Carcinoma	46	48
BRCA	Breast Invasive Carcinoma	46	48
BRCA	Breast Invasive Carcinoma	46	48
BRCA	Breast Invasive Carcinoma	46	48
BRCA	Breast Invasive Carcinoma	46	48
BRCA	Breast Invasive Carcinoma	46	48
BRCA	Breast Invasive Carcinoma	46	48
BRCA	Breast Invasive Carcinoma	46	48
BRCA	Breast Invasive Carcinoma	46	48
BRCA	Breast Invasive Carcinoma	46	48
BRCA	Breast Invasive Carcinoma	46	48
BRCA	Breast Invasive Carcinoma	46	48
BRCA	Breast Invasive Carcinoma	46	48
BRCA	Breast Invasive Carcinoma	46	48
BRCA	Breast Invasive Carcinoma	46	48
BRCA	Breast Invasive Carcinoma	46	48
BRCA	Breast Invasive Carcinoma	46	48
BRCA	Breast Invasive Carcinoma	46	48
BRCA	Breast Invasive Carcinoma	46	48
BRCA	Breast Invasive Carcinoma	46	48
BRCA	Breast Invasive Carcinoma	46	48
BRCA	Breast Invasive Carcinoma	46	48
BRCA	Breast Invasive Carcinoma	46	48
BRCA	Breast Invasive Carcinoma	46	48
BRCA	Breast Invasive Carcinoma	46	48
BRCA	Breast Invasive Carcinoma	46	48
BRCA	Breast Invasive Carcinoma	46	48
BRCA	Breast Invasive Carcinoma	46	48
BRCA	Breast Invasive Carcinoma	46	48
BRCA	Breast Invasive Carcinoma	46	48
BRCA	Breast Invasive Carcinoma	46	48
BRCA	Breast Invasive Carcinoma	47	48
BRCA	Breast Invasive Carcinoma	47	48
BRCA	Breast Invasive Carcinoma	47	48
BRCA	Breast Invasive Carcinoma	47	48
BRCA	Breast Invasive Carcinoma	47	48
BRCA	Breast Invasive Carcinoma	47	48
BRCA	Breast Invasive Carcinoma	47	48
BRCA	Breast Invasive Carcinoma	47	48
BRCA	Breast Invasive Carcinoma	47	48
BRCA	Breast Invasive Carcinoma	47	48
BRCA	Breast Invasive Carcinoma	47	48
BRCA	Breast Invasive Carcinoma	47	48
BRCA	Breast Invasive Carcinoma	47	48
BRCA	Breast Invasive Carcinoma	47	48
BRCA	Breast Invasive Carcinoma	47	48
BRCA	Breast Invasive Carcinoma	47	48
BRCA	Breast Invasive Carcinoma	47	48
BRCA	Breast Invasive Carcinoma	47	48
BRCA	Breast Invasive Carcinoma	47	48
BRCA	Breast Invasive Carcinoma	47	48
BRCA	Breast Invasive Carcinoma	47	48
BRCA	Breast Invasive Carcinoma	47	48
BRCA	Breast Invasive Carcinoma	47	48
BRCA	Breast Invasive Carcinoma	47	48
BRCA	Breast Invasive Carcinoma	47	48
BRCA	Breast Invasive Carcinoma	47	48
BRCA	Breast Invasive Carcinoma	47	48
BRCA	Breast Invasive Carcinoma	47	48
BRCA	Breast Invasive Carcinoma	47	48
BRCA	Breast Invasive Carcinoma	47	48
BRCA	Breast Invasive Carcinoma	47	48
BRCA	Breast Invasive Carcinoma	47	48
BRCA	Breast Invasive Carcinoma	47	48
BRCA	Breast Invasive Carcinoma	47	48
BRCA	Breast Invasive Carcinoma	47	48
BRCA	Breast Invasive Carcinoma	47	48
BRCA	Breast Invasive Carcinoma	47	48
BRCA	Breast Invasive Carcinoma	47	48
BRCA	Breast Invasive Carcinoma	47	48
BRCA	Breast Invasive Carcinoma	47	48
BRCA	Breast Invasive Carcinoma	48	48
BRCA	Breast Invasive Carcinoma	48	48
BRCA	Breast Invasive Carcinoma	48	48
BRCA	Breast Invasive Carcinoma	48	48
BRCA	Breast Invasive Carcinoma	48	48
BRCA	Breast Invasive Carcinoma	48	48
BRCA	Breast Invasive Carcinoma	48	48
BRCA	Breast Invasive Carcinoma	48	48
BRCA	Breast Invasive Carcinoma	48	48
BRCA	Breast Invasive Carcinoma	48	48
BRCA	Breast Invasive Carcinoma	48	48
BRCA	Breast Invasive Carcinoma	48	48
BRCA	Breast Invasive Carcinoma	48	48
BRCA	Breast Invasive Carcinoma	48	48
BRCA	Breast Invasive Carcinoma	48	48
BRCA	Breast Invasive Carcinoma	48	48
BRCA	Breast Invasive Carcinoma	48	48
BRCA	Breast Invasive Carcinoma	48	48
BRCA	Breast Invasive Carcinoma	48	48
BRCA	Breast Invasive Carcinoma	48	48
BRCA	Breast Invasive Carcinoma	48	48
BRCA	Breast Invasive Carcinoma	48	48
BRCA	Breast Invasive Carcinoma	48	48
BRCA	Breast Invasive Carcinoma	48	48
BRCA	Breast Invasive Carcinoma	48	48
BRCA	Breast Invasive Carcinoma	48	48
BRCA	Breast Invasive Carcinoma	48	48
BRCA	Breast Invasive Carcinoma	48	48
BRCA	Breast Invasive Carcinoma	48	48
BRCA	Breast Invasive Carcinoma	48	48
BRCA	Breast Invasive Carcinoma	48	48
BRCA	Breast Invasive Carcinoma	48	48
BRCA	Breast Invasive Carcinoma	48	48
BRCA	Breast Invasive Carcinoma	48	48
BRCA	Breast Invasive Carcinoma	48	48
BRCA	Breast Invasive Carcinoma	48	48
BRCA	Breast Invasive Carcinoma	48	48
BRCA	Breast Invasive Carcinoma	48	48
BRCA	Breast Invasive Carcinoma	48	48
BRCA	Breast Invasive Carcinoma	48	48
BRCA	Breast Invasive Carcinoma	48	48
BRCA	Breast Invasive Carcinoma	48	48
BRCA	Breast Invasive Carcinoma	48	48
BRCA	Breast Invasive Carcinoma	48	48
BRCA	Breast Invasive Carcinoma	48	48
BRCA	Breast Invasive Carcinoma	48	48
BRCA	Breast Invasive Carcinoma	48	48
BRCA	Breast Invasive Carcinoma	48	48
BRCA	Breast Invasive Carcinoma	48	48
BRCA	Breast Invasive Carcinoma	49	48
BRCA	Breast Invasive Carcinoma	49	48
BRCA	Breast Invasive Carcinoma	49	48
BRCA	Breast Invasive Carcinoma	49	48
BRCA	Breast Invasive Carcinoma	49	48
BRCA	Breast Invasive Carcinoma	49	48
BRCA	Breast Invasive Carcinoma	49	48
BRCA	Breast Invasive Carcinoma	49	48
BRCA	Breast Invasive Carcinoma	49	48
BRCA	Breast Invasive Carcinoma	49	48
BRCA	Breast Invasive Carcinoma	49	48
BRCA	Breast Invasive Carcinoma	49	48
BRCA	Breast Invasive Carcinoma	49	48
BRCA	Breast Invasive Carcinoma	49	48
BRCA	Breast Invasive Carcinoma	49	48
BRCA	Breast Invasive Carcinoma	49	48
BRCA	Breast Invasive Carcinoma	49	48
BRCA	Breast Invasive Carcinoma	49	48
BRCA	Breast Invasive Carcinoma	49	48
BRCA	Breast Invasive Carcinoma	49	48
BRCA	Breast Invasive Carcinoma	49	48
BRCA	Breast Invasive Carcinoma	49	48
BRCA	Breast Invasive Carcinoma	49	48
BRCA	Breast Invasive Carcinoma	49	48
BRCA	Breast Invasive Carcinoma	49	48
BRCA	Breast Invasive Carcinoma	49	48
BRCA	Breast Invasive Carcinoma	49	48
BRCA	Breast Invasive Carcinoma	49	48
BRCA	Breast Invasive Carcinoma	49	48
BRCA	Breast Invasive Carcinoma	49	48
BRCA	Breast Invasive Carcinoma	49	48
BRCA	Breast Invasive Carcinoma	49	48
BRCA	Breast Invasive Carcinoma	49	48
BRCA	Breast Invasive Carcinoma	49	48
BRCA	Breast Invasive Carcinoma	49	48
BRCA	Breast Invasive Carcinoma	49	48
BRCA	Breast Invasive Carcinoma	49	48
BRCA	Breast Invasive Carcinoma	49	48
BRCA	Breast Invasive Carcinoma	49	48
BRCA	Breast Invasive Carcinoma	49	48
BRCA	Breast Invasive Carcinoma	49	48
BRCA	Breast Invasive Carcinoma	49	48
BRCA	Breast Invasive Carcinoma	49	48
BRCA	Breast Invasive Carcinoma	49	48
BRCA	Breast Invasive Carcinoma	49	48
BRCA	Breast Invasive Carcinoma	49	48
BRCA	Breast Invasive Carcinoma	49	48
BRCA	Breast Invasive Carcinoma	49	48
BRCA	Breast Invasive Carcinoma	50	48
BRCA	Breast Invasive Carcinoma	50	48
BRCA	Breast Invasive Carcinoma	50	48
BRCA	Breast Invasive Carcinoma	50	48
BRCA	Breast Invasive Carcinoma	50	48
BRCA	Breast Invasive Carcinoma	50	48
BRCA	Breast Invasive Carcinoma	50	48
BRCA	Breast Invasive Carcinoma	50	48
BRCA	Breast Invasive Carcinoma	50	48
BRCA	Breast Invasive Carcinoma	50	48
BRCA	Breast Invasive Carcinoma	50	48
BRCA	Breast Invasive Carcinoma	50	48
BRCA	Breast Invasive Carcinoma	50	48
BRCA	Breast Invasive Carcinoma	50	48
BRCA	Breast Invasive Carcinoma	50	48
BRCA	Breast Invasive Carcinoma	50	48
BRCA	Breast Invasive Carcinoma	50	48
BRCA	Breast Invasive Carcinoma	50	48
BRCA	Breast Invasive Carcinoma	50	48
BRCA	Breast Invasive Carcinoma	50	48
BRCA	Breast Invasive Carcinoma	50	48
BRCA	Breast Invasive Carcinoma	50	48
BRCA	Breast Invasive Carcinoma	50	48
BRCA	Breast Invasive Carcinoma	50	48
BRCA	Breast Invasive Carcinoma	50	48
BRCA	Breast Invasive Carcinoma	50	48
BRCA	Breast Invasive Carcinoma	50	48
BRCA	Breast Invasive Carcinoma	50	48
BRCA	Breast Invasive Carcinoma	50	48
BRCA	Breast Invasive Carcinoma	50	48
BRCA	Breast Invasive Carcinoma	50	48
BRCA	Breast Invasive Carcinoma	50	48
BRCA	Breast Invasive Carcinoma	50	48
BRCA	Breast Invasive Carcinoma	50	48
BRCA	Breast Invasive Carcinoma	50	48
BRCA	Breast Invasive Carcinoma	50	48
BRCA	Breast Invasive Carcinoma	50	48
BRCA	Breast Invasive Carcinoma	50	48
BRCA	Breast Invasive Carcinoma	50	48
BRCA	Breast Invasive Carcinoma	50	48
BRCA	Breast Invasive Carcinoma	50	48
BRCA	Breast Invasive Carcinoma	50	48
BRCA	Breast Invasive Carcinoma	50	48
BRCA	Breast Invasive Carcinoma	50	48
BRCA	Breast Invasive Carcinoma	51	48
BRCA	Breast Invasive Carcinoma	51	48
BRCA	Breast Invasive Carcinoma	51	48
BRCA	Breast Invasive Carcinoma	51	48
BRCA	Breast Invasive Carcinoma	51	48
BRCA	Breast Invasive Carcinoma	51	48
BRCA	Breast Invasive Carcinoma	51	48
BRCA	Breast Invasive Carcinoma	51	48
BRCA	Breast Invasive Carcinoma	51	48
BRCA	Breast Invasive Carcinoma	51	48
BRCA	Breast Invasive Carcinoma	51	48
BRCA	Breast Invasive Carcinoma	51	48
BRCA	Breast Invasive Carcinoma	51	48
BRCA	Breast Invasive Carcinoma	51	48
BRCA	Breast Invasive Carcinoma	51	48
BRCA	Breast Invasive Carcinoma	51	48
BRCA	Breast Invasive Carcinoma	51	48
BRCA	Breast Invasive Carcinoma	51	48
BRCA	Breast Invasive Carcinoma	51	48
BRCA	Breast Invasive Carcinoma	51	48
BRCA	Breast Invasive Carcinoma	51	48
BRCA	Breast Invasive Carcinoma	51	48
BRCA	Breast Invasive Carcinoma	51	48
BRCA	Breast Invasive Carcinoma	51	48
BRCA	Breast Invasive Carcinoma	51	48
BRCA	Breast Invasive Carcinoma	51	48
BRCA	Breast Invasive Carcinoma	51	48
BRCA	Breast Invasive Carcinoma	51	48
BRCA	Breast Invasive Carcinoma	51	48
BRCA	Breast Invasive Carcinoma	51	48
BRCA	Breast Invasive Carcinoma	51	48
BRCA	Breast Invasive Carcinoma	51	48
BRCA	Breast Invasive Carcinoma	51	48
BRCA	Breast Invasive Carcinoma	51	48
BRCA	Breast Invasive Carcinoma	51	48
BRCA	Breast Invasive Carcinoma	51	48
BRCA	Breast Invasive Carcinoma	51	48
BRCA	Breast Invasive Carcinoma	51	48
BRCA	Breast Invasive Carcinoma	51	48
BRCA	Breast Invasive Carcinoma	51	48
BRCA	Breast Invasive Carcinoma	51	48
BRCA	Breast Invasive Carcinoma	51	48
BRCA	Breast Invasive Carcinoma	51	48
BRCA	Breast Invasive Carcinoma	51	48
BRCA	Breast Invasive Carcinoma	51	48
BRCA	Breast Invasive Carcinoma	51	48
BRCA	Breast Invasive Carcinoma	51	48
BRCA	Breast Invasive Carcinoma	52	48
BRCA	Breast Invasive Carcinoma	52	48
BRCA	Breast Invasive Carcinoma	52	48
BRCA	Breast Invasive Carcinoma	52	48
BRCA	Breast Invasive Carcinoma	52	48
BRCA	Breast Invasive Carcinoma	52	48
BRCA	Breast Invasive Carcinoma	52	48
BRCA	Breast Invasive Carcinoma	52	48
BRCA	Breast Invasive Carcinoma	52	48
BRCA	Breast Invasive Carcinoma	52	48
BRCA	Breast Invasive Carcinoma	52	48
BRCA	Breast Invasive Carcinoma	52	48
BRCA	Breast Invasive Carcinoma	52	48
BRCA	Breast Invasive Carcinoma	52	48
BRCA	Breast Invasive Carcinoma	52	48
BRCA	Breast Invasive Carcinoma	52	48
BRCA	Breast Invasive Carcinoma	52	48
BRCA	Breast Invasive Carcinoma	52	48
BRCA	Breast Invasive Carcinoma	52	48
BRCA	Breast Invasive Carcinoma	52	48
BRCA	Breast Invasive Carcinoma	52	48
BRCA	Breast Invasive Carcinoma	52	48
BRCA	Breast Invasive Carcinoma	52	48
BRCA	Breast Invasive Carcinoma	52	48
BRCA	Breast Invasive Carcinoma	52	48
BRCA	Breast Invasive Carcinoma	52	48
BRCA	Breast Invasive Carcinoma	52	48
BRCA	Breast Invasive Carcinoma	52	48
BRCA	Breast Invasive Carcinoma	52	48
BRCA	Breast Invasive Carcinoma	52	48
BRCA	Breast Invasive Carcinoma	52	48
BRCA	Breast Invasive Carcinoma	52	48
BRCA	Breast Invasive Carcinoma	52	48
BRCA	Breast Invasive Carcinoma	52	48
BRCA	Breast Invasive Carcinoma	52	48
BRCA	Breast Invasive Carcinoma	52	48
BRCA	Breast Invasive Carcinoma	52	48
BRCA	Breast Invasive Carcinoma	52	48
BRCA	Breast Invasive Carcinoma	52	48
BRCA	Breast Invasive Carcinoma	52	48
BRCA	Breast Invasive Carcinoma	52	48
BRCA	Breast Invasive Carcinoma	52	48
BRCA	Breast Invasive Carcinoma	52	48
BRCA	Breast Invasive Carcinoma	52	48
BRCA	Breast Invasive Carcinoma	52	48
BRCA	Breast Invasive Carcinoma	52	48
BRCA	Breast Invasive Carcinoma	52	48
BRCA	Breast Invasive Carcinoma	52	48
BRCA	Breast Invasive Carcinoma	52	48
BRCA	Breast Invasive Carcinoma	52	48
BRCA	Breast Invasive Carcinoma	52	48
BRCA	Breast Invasive Carcinoma	52	48
BRCA	Breast Invasive Carcinoma	52	48
BRCA	Breast Invasive Carcinoma	52	48
BRCA	Breast Invasive Carcinoma	53	48
BRCA	Breast Invasive Carcinoma	53	48
BRCA	Breast Invasive Carcinoma	53	48
BRCA	Breast Invasive Carcinoma	53	48
BRCA	Breast Invasive Carcinoma	53	48
BRCA	Breast Invasive Carcinoma	53	48
BRCA	Breast Invasive Carcinoma	53	48
BRCA	Breast Invasive Carcinoma	53	48
BRCA	Breast Invasive Carcinoma	53	48
BRCA	Breast Invasive Carcinoma	53	48
BRCA	Breast Invasive Carcinoma	53	48
BRCA	Breast Invasive Carcinoma	53	48
BRCA	Breast Invasive Carcinoma	53	48
BRCA	Breast Invasive Carcinoma	53	48
BRCA	Breast Invasive Carcinoma	53	48
BRCA	Breast Invasive Carcinoma	53	48
BRCA	Breast Invasive Carcinoma	53	48
BRCA	Breast Invasive Carcinoma	53	48
BRCA	Breast Invasive Carcinoma	53	48
BRCA	Breast Invasive Carcinoma	53	48
BRCA	Breast Invasive Carcinoma	53	48
BRCA	Breast Invasive Carcinoma	53	48
BRCA	Breast Invasive Carcinoma	53	48
BRCA	Breast Invasive Carcinoma	53	48
BRCA	Breast Invasive Carcinoma	53	48
BRCA	Breast Invasive Carcinoma	53	48
BRCA	Breast Invasive Carcinoma	53	48
BRCA	Breast Invasive Carcinoma	53	48
BRCA	Breast Invasive Carcinoma	53	48
BRCA	Breast Invasive Carcinoma	53	48
BRCA	Breast Invasive Carcinoma	53	48
BRCA	Breast Invasive Carcinoma	53	48
BRCA	Breast Invasive Carcinoma	53	48
BRCA	Breast Invasive Carcinoma	53	48
BRCA	Breast Invasive Carcinoma	53	48
BRCA	Breast Invasive Carcinoma	53	48
BRCA	Breast Invasive Carcinoma	53	48
BRCA	Breast Invasive Carcinoma	53	48
BRCA	Breast Invasive Carcinoma	53	48
BRCA	Breast Invasive Carcinoma	53	48
BRCA	Breast Invasive Carcinoma	53	48
BRCA	Breast Invasive Carcinoma	53	48
BRCA	Breast Invasive Carcinoma	53	48
BRCA	Breast Invasive Carcinoma	53	48
BRCA	Breast Invasive Carcinoma	53	48
BRCA	Breast Invasive Carcinoma	53	48
BRCA	Breast Invasive Carcinoma	53	48
BRCA	Breast Invasive Carcinoma	53	48
BRCA	Breast Invasive Carcinoma	53	48
BRCA	Breast Invasive Carcinoma	53	48
BRCA	Breast Invasive Carcinoma	53	48
BRCA	Breast Invasive Carcinoma	53	48
BRCA	Breast Invasive Carcinoma	53	48
[truncated: 11,762 more rows]

## Sheet: Table S8
pan_cancer_code	pan_cancer_code_definition	gene	total_var	frameshift_variant	missense_variant	stop_gained	inframe_deletion	splice_donor_variant	splice_region_variant	splice_acceptor_variant	2KB_upstream_variant	inframe_insertion	inframe_variant	start_lost	stop_lost
BLCA	Bladder Urothelial Carcinoma	ALK	3	1	2	0	0	0	0	0	0	0	0	0	0
BLCA	Bladder Urothelial Carcinoma	APC	12	1	10	3	0	0	0	0	0	0	0	0	0
BLCA	Bladder Urothelial Carcinoma	ATM	36	1	26	8	1	1	4	0	0	0	0	0	0
BLCA	Bladder Urothelial Carcinoma	ATRX	15	2	10	3	0	0	2	0	0	0	0	0	0
BLCA	Bladder Urothelial Carcinoma	BRAF	10	0	10	0	0	0	0	0	0	0	0	0	0
BLCA	Bladder Urothelial Carcinoma	BRCA1	13	1	12	1	0	0	3	0	0	0	0	0	0
BLCA	Bladder Urothelial Carcinoma	BRCA2	18	0	14	4	0	0	2	0	0	0	0	0	0
BLCA	Bladder Urothelial Carcinoma	CDK12	12	1	11	2	0	0	1	0	0	0	0	0	0
BLCA	Bladder Urothelial Carcinoma	CDKN2A	16	2	8	7	0	0	0	1	0	0	0	0	0
BLCA	Bladder Urothelial Carcinoma	CTNNB1	8	0	8	0	0	0	1	0	0	0	0	0	0
BLCA	Bladder Urothelial Carcinoma	EGFR	6	1	4	0	0	0	1	0	0	0	0	0	0
BLCA	Bladder Urothelial Carcinoma	FGFR2	9	0	8	0	0	0	1	1	0	0	0	0	0
BLCA	Bladder Urothelial Carcinoma	FGFR3	74	0	71	1	1	0	8	0	0	0	0	0	0
BLCA	Bladder Urothelial Carcinoma	GNAS	5	0	4	0	0	1	0	0	0	0	0	0	0
BLCA	Bladder Urothelial Carcinoma	H3F3A	7	1	4	2	0	0	0	0	0	0	0	0	0
BLCA	Bladder Urothelial Carcinoma	HIST1H3B	8	1	7	0	0	0	0	0	0	0	0	0	0
BLCA	Bladder Urothelial Carcinoma	HIST1H3C	2	0	2	0	0	0	0	0	0	0	0	0	0
BLCA	Bladder Urothelial Carcinoma	HRAS	6	0	6	0	0	0	0	0	0	0	0	0	0
BLCA	Bladder Urothelial Carcinoma	IDH1	5	0	4	1	0	0	0	0	0	0	0	0	0
BLCA	Bladder Urothelial Carcinoma	IDH2	4	1	2	0	0	0	2	0	0	0	0	0	0
BLCA	Bladder Urothelial Carcinoma	KIT	1	0	1	0	0	0	0	0	0	0	0	0	0
BLCA	Bladder Urothelial Carcinoma	KRAS	6	0	6	0	0	0	0	0	0	0	0	0	0
BLCA	Bladder Urothelial Carcinoma	MET	12	0	10	1	0	0	2	0	0	0	0	0	0
BLCA	Bladder Urothelial Carcinoma	MLH1	6	0	5	1	0	0	0	0	0	0	0	0	0
BLCA	Bladder Urothelial Carcinoma	MSH2	4	1	2	1	0	0	1	0	0	0	0	0	0
BLCA	Bladder Urothelial Carcinoma	MSH6	7	2	5	1	0	0	1	0	0	0	0	0	0
BLCA	Bladder Urothelial Carcinoma	NF1	20	1	10	4	0	2	2	1	0	0	0	0	0
BLCA	Bladder Urothelial Carcinoma	NRAS	4	0	4	0	0	0	0	0	0	0	0	0	0
BLCA	Bladder Urothelial Carcinoma	PIK3CA	48	0	48	0	0	0	1	0	0	0	0	0	0
BLCA	Bladder Urothelial Carcinoma	PMS2	6	0	4	0	0	0	3	0	0	0	0	0	0
BLCA	Bladder Urothelial Carcinoma	POLD1	7	0	5	0	0	0	3	0	0	0	0	0	0
BLCA	Bladder Urothelial Carcinoma	POLE	18	0	17	1	0	0	2	0	0	0	0	0	0
BLCA	Bladder Urothelial Carcinoma	RB1	42	10	12	20	0	2	5	4	0	0	0	0	0
BLCA	Bladder Urothelial Carcinoma	RET	9	0	6	2	1	0	0	1	0	0	0	0	0
BLCA	Bladder Urothelial Carcinoma	SDHA	7	2	3	1	0	0	1	0	0	0	0	0	0
BLCA	Bladder Urothelial Carcinoma	SMARCA4	20	0	17	2	0	0	3	0	0	0	0	0	0
BLCA	Bladder Urothelial Carcinoma	TERT promoter	169	0	0	0	0	0	0	0	169	0	0	0	0
BLCA	Bladder Urothelial Carcinoma	TP53	120	15	84	24	3	5	10	2	0	1	1	0	0
BLCA	Bladder Urothelial Carcinoma	TSC1	38	6	8	14	0	1	3	8	0	0	0	0	0
BLCA	Bladder Urothelial Carcinoma	TSC2	12	0	6	3	0	0	4	0	0	0	0	0	0
BRCA	Breast Invasive Carcinoma	ALK	75	31	38	3	0	1	5	0	0	0	0	0	0
BRCA	Breast Invasive Carcinoma	APC	42	3	38	1	0	0	2	0	0	1	0	0	0
BRCA	Breast Invasive Carcinoma	ATM	84	16	56	5	1	1	12	1	0	0	0	0	0
BRCA	Breast Invasive Carcinoma	ATRX	76	2	60	6	1	1	11	0	0	0	0	0	0
BRCA	Breast Invasive Carcinoma	BRAF	24	1	18	0	0	0	4	1	0	0	0	0	0
BRCA	Breast Invasive Carcinoma	BRCA1	40	8	19	10	0	1	3	0	0	0	0	0	0
BRCA	Breast Invasive Carcinoma	BRCA2	63	18	37	9	1	2	2	0	0	0	0	0	0
BRCA	Breast Invasive Carcinoma	CDK12	38	4	29	2	0	1	2	0	0	0	0	1	0
BRCA	Breast Invasive Carcinoma	CDKN2A	21	5	7	10	0	0	0	1	0	0	0	0	0
BRCA	Breast Invasive Carcinoma	CTNNB1	14	0	8	3	1	1	2	0	0	0	0	0	0
BRCA	Breast Invasive Carcinoma	EGFR	34	0	27	2	0	0	5	0	0	0	0	0	0
BRCA	Breast Invasive Carcinoma	FGFR2	25	0	24	1	1	0	0	0	0	0	0	0	0
BRCA	Breast Invasive Carcinoma	FGFR3	18	0	13	1	0	1	3	0	0	0	0	0	0
BRCA	Breast Invasive Carcinoma	GNAS	26	1	22	0	2	0	3	0	0	0	0	0	0
BRCA	Breast Invasive Carcinoma	H3F3A	11	0	10	0	0	0	1	0	0	0	0	0	0
BRCA	Breast Invasive Carcinoma	H3F3B	3	0	2	0	0	0	0	1	0	0	0	0	0
BRCA	Breast Invasive Carcinoma	HIST1H3B	25	2	21	1	1	0	0	0	0	0	0	0	1
BRCA	Breast Invasive Carcinoma	HIST1H3C	9	2	6	0	0	0	0	0	0	0	0	1	0
BRCA	Breast Invasive Carcinoma	HRAS	8	0	7	0	0	0	1	0	0	0	0	0	0
BRCA	Breast Invasive Carcinoma	IDH1	11	0	9	1	0	0	1	0	0	0	0	0	0
BRCA	Breast Invasive Carcinoma	IDH2	11	0	10	0	0	0	1	0	0	0	0	0	0
BRCA	Breast Invasive Carcinoma	KIT	19	2	14	1	0	1	1	0	0	0	0	0	0
BRCA	Breast Invasive Carcinoma	KRAS	20	0	15	0	2	0	1	0	0	2	0	0	0
BRCA	Breast Invasive Carcinoma	MET	26	1	20	1	0	1	2	1	0	0	0	1	0
BRCA	Breast Invasive Carcinoma	MLH1	18	1	9	2	0	0	7	1	0	0	0	0	0
BRCA	Breast Invasive Carcinoma	MSH2	29	12	12	1	0	1	14	1	0	0	0	0	0
BRCA	Breast Invasive Carcinoma	MSH6	28	4	19	2	2	1	0	0	0	0	0	0	0
BRCA	Breast Invasive Carcinoma	NF1	124	30	47	27	1	8	15	9	0	0	2	0	0
BRCA	Breast Invasive Carcinoma	NRAS	3	0	3	0	0	0	0	0	0	0	0	0	0
BRCA	Breast Invasive Carcinoma	PIK3CA	1233	7	1178	1	54	0	14	0	0	0	7	0	2
BRCA	Breast Invasive Carcinoma	PMS2	19	0	13	0	0	1	4	1	0	0	0	0	0
BRCA	Breast Invasive Carcinoma	POLD1	27	2	19	1	0	2	7	0	0	0	0	0	0
BRCA	Breast Invasive Carcinoma	POLE	66	4	37	1	1	0	27	0	0	0	0	0	0
BRCA	Breast Invasive Carcinoma	RB1	78	19	18	20	2	9	9	8	0	0	0	0	0
BRCA	Breast Invasive Carcinoma	RET	16	2	11	1	1	0	2	0	0	0	0	0	0
BRCA	Breast Invasive Carcinoma	SDHA	43	22	17	1	0	1	2	0	0	0	0	0	0
BRCA	Breast Invasive Carcinoma	SMARCA4	27	1	21	3	0	2	2	0	0	0	0	0	0
BRCA	Breast Invasive Carcinoma	TERT promoter	16	0	0	0	0	0	0	0	16	0	0	0	0
BRCA	Breast Invasive Carcinoma	TP53	911	150	521	148	13	51	36	23	0	2	2	0	1
BRCA	Breast Invasive Carcinoma	TSC1	66	2	17	2	0	0	45	1	0	0	0	0	0
BRCA	Breast Invasive Carcinoma	TSC2	30	1	25	0	0	2	3	0	0	0	0	0	0
CHOL	Cholangiocarcinoma	ALK	3	2	0	0	0	0	1	0	0	0	0	0	0
CHOL	Cholangiocarcinoma	APC	2	2	0	1	0	0	0	0	0	0	0	0	0
CHOL	Cholangiocarcinoma	ATM	3	1	2	0	0	0	0	0	0	0	0	0	0
CHOL	Cholangiocarcinoma	ATRX	1	0	1	0	0	0	0	0	0	0	0	0	0
CHOL	Cholangiocarcinoma	CDKN2A	2	0	1	1	0	0	0	0	0	0	0	0	0
CHOL	Cholangiocarcinoma	FGFR2	1	0	1	0	0	0	0	0	0	0	0	0	0
CHOL	Cholangiocarcinoma	FGFR3	1	0	1	0	0	0	0	0	0	0	0	0	0
CHOL	Cholangiocarcinoma	IDH1	2	0	2	0	0	0	0	0	0	0	0	0	0
CHOL	Cholangiocarcinoma	IDH2	1	0	1	0	0	0	0	0	0	0	0	0	0
CHOL	Cholangiocarcinoma	KIT	1	0	1	0	0	0	0	0	0	0	0	0	0
CHOL	Cholangiocarcinoma	KRAS	6	0	6	0	0	0	0	0	0	0	0	0	0
CHOL	Cholangiocarcinoma	NRAS	2	0	2	0	0	0	0	0	0	0	0	0	0
CHOL	Cholangiocarcinoma	PIK3CA	3	0	3	0	0	0	0	0	0	0	0	0	0
CHOL	Cholangiocarcinoma	RET	1	0	1	0	0	0	0	0	0	0	0	0	0
CHOL	Cholangiocarcinoma	TP53	7	0	5	0	1	0	0	1	0	0	0	0	0
COAD	Colon Adenocarcinoma	ALK	216	35	157	7	0	2	33	0	0	1	0	0	0
COAD	Colon Adenocarcinoma	APC	1445	725	188	910	4	28	184	13	0	2	0	0	0
COAD	Colon Adenocarcinoma	ATM	355	78	180	48	2	9	144	6	0	0	1	0	0
COAD	Colon Adenocarcinoma	ATRX	203	40	112	7	14	1	71	3	0	1	0	0	0
COAD	Colon Adenocarcinoma	BRAF	458	30	406	7	2	1	108	0	0	0	1	0	0
COAD	Colon Adenocarcinoma	BRCA1	117	27	79	12	1	1	10	0	0	0	0	0	0
COAD	Colon Adenocarcinoma	BRCA2	259	143	128	13	1	3	12	3	0	0	0	0	0
COAD	Colon Adenocarcinoma	CDK12	116	57	56	9	4	1	9	1	0	0	0	0	0
COAD	Colon Adenocarcinoma	CDKN2A	47	5	31	10	0	0	0	2	0	0	0	0	0
COAD	Colon Adenocarcinoma	CTNNB1	157	3	128	5	6	2	14	2	0	0	5	0	0
COAD	Colon Adenocarcinoma	EGFR	105	11	83	6	0	3	8	0	0	0	0	0	0
COAD	Colon Adenocarcinoma	FGFR2	79	6	67	1	0	1	9	0	0	0	0	0	0
COAD	Colon Adenocarcinoma	FGFR3	93	14	68	0	1	4	11	2	0	0	0	1	0
COAD	Colon Adenocarcinoma	GNAS	91	3	82	0	1	0	10	1	0	0	0	0	0
COAD	Colon Adenocarcinoma	H3F3A	27	0	22	2	0	1	2	0	0	0	0	0	0
COAD	Colon Adenocarcinoma	H3F3B	11	2	9	0	0	0	0	0	0	0	0	0	0
COAD	Colon Adenocarcinoma	HIST1H3B	22	2	20	0	0	0	0	0	0	0	0	0	0
COAD	Colon Adenocarcinoma	HIST1H3C	21	1	18	2	0	0	0	0	0	0	0	0	0
COAD	Colon Adenocarcinoma	HRAS	25	2	19	1	0	0	2	1	0	0	0	0	0
COAD	Colon Adenocarcinoma	IDH1	46	11	32	0	0	0	5	0	0	0	0	0	0
COAD	Colon Adenocarcinoma	IDH2	57	16	33	0	2	1	7	0	0	0	0	0	0
COAD	Colon Adenocarcinoma	KIT	99	9	81	4	0	1	14	0	0	0	0	0	0
COAD	Colon Adenocarcinoma	KRAS	716	0	699	2	0	0	1	1	0	1	12	0	0
COAD	Colon Adenocarcinoma	MET	72	6	51	9	0	2	8	3	0	0	0	0	0
COAD	Colon Adenocarcinoma	MLH1	122	35	61	7	2	8	30	4	0	1	0	1	0
COAD	Colon Adenocarcinoma	MSH2	78	28	29	18	1	5	14	3	0	0	0	0	0
COAD	Colon Adenocarcinoma	MSH6	224	156	70	11	5	1	6	0	0	1	0	0	0
COAD	Colon Adenocarcinoma	NF1	207	49	116	24	0	6	47	3	0	0	0	0	2
COAD	Colon Adenocarcinoma	NRAS	111	1	87	3	0	0	22	0	0	0	0	0	0
COAD	Colon Adenocarcinoma	PIK3CA	516	7	491	7	10	1	14	0	0	2	0	0	0
COAD	Colon Adenocarcinoma	PMS2	111	28	43	8	2	3	36	0	0	0	0	1	0
COAD	Colon Adenocarcinoma	POLD1	205	41	129	5	3	1	20	43	0	0	0	0	0
COAD	Colon Adenocarcinoma	POLE	308	32	155	9	0	0	180	3	0	0	0	1	0
COAD	Colon Adenocarcinoma	RB1	83	19	47	13	3	5	13	1	0	0	0	0	0
COAD	Colon Adenocarcinoma	RET	131	7	109	4	0	1	16	2	0	0	0	0	0
COAD	Colon Adenocarcinoma	SDHA	81	24	52	5	0	0	4	0	0	0	0	1	0
COAD	Colon Adenocarcinoma	SMARCA4	198	34	150	4	9	3	16	3	0	0	0	0	0
COAD	Colon Adenocarcinoma	TERT promoter	9	0	0	0	0	0	0	0	9	0	0	0	0
COAD	Colon Adenocarcinoma	TP53	1217	158	807	197	20	51	39	34	0	7	1	0	1
COAD	Colon Adenocarcinoma	TSC1	125	17	61	8	6	0	40	0	0	0	0	0	1
COAD	Colon Adenocarcinoma	TSC2	180	24	140	2	1	7	25	2	0	1	0	0	0
EAC	Esophageal Adenocarcinoma	ALK	5	0	5	0	0	0	1	0	0	0	0	0	0
EAC	Esophageal Adenocarcinoma	APC	18	11	1	10	0	0	1	0	0	0	0	0	0
EAC	Esophageal Adenocarcinoma	ATM	8	1	5	0	0	0	2	1	0	0	0	0	0
EAC	Esophageal Adenocarcinoma	ATRX	2	1	1	0	0	0	0	0	0	1	0	0	0
EAC	Esophageal Adenocarcinoma	BRAF	3	0	2	0	0	0	1	0	0	0	0	0	0
EAC	Esophageal Adenocarcinoma	BRCA1	1	0	0	1	0	0	0	0	0	0	0	0	0
EAC	Esophageal Adenocarcinoma	BRCA2	5	1	2	1	0	1	1	0	0	0	0	0	0
EAC	Esophageal Adenocarcinoma	CDK12	2	0	1	0	0	0	1	0	0	0	0	0	0
EAC	Esophageal Adenocarcinoma	CDKN2A	7	1	2	5	1	0	0	0	0	0	0	0	0
EAC	Esophageal Adenocarcinoma	CTNNB1	1	0	1	0	0	0	0	0	0	0	0	0	0
EAC	Esophageal Adenocarcinoma	EGFR	2	0	2	0	0	0	0	0	0	0	0	0	0
EAC	Esophageal Adenocarcinoma	FGFR2	3	1	2	0	0	0	0	0	0	0	0	0	0
EAC	Esophageal Adenocarcinoma	FGFR3	3	0	3	0	0	0	1	0	0	0	0	0	0
EAC	Esophageal Adenocarcinoma	GNAS	3	0	3	0	0	0	0	0	0	0	0	0	0
EAC	Esophageal Adenocarcinoma	HIST1H3B	1	0	1	0	0	0	0	0	0	0	0	0	0
EAC	Esophageal Adenocarcinoma	IDH1	1	0	1	0	0	0	0	0	0	0	0	0	0
EAC	Esophageal Adenocarcinoma	IDH2	1	0	1	0	0	0	0	0	0	0	0	0	0
EAC	Esophageal Adenocarcinoma	KIT	2	0	1	0	0	1	0	0	0	0	0	0	0
EAC	Esophageal Adenocarcinoma	KRAS	8	0	8	0	0	0	0	0	0	0	0	0	0
EAC	Esophageal Adenocarcinoma	MLH1	1	0	0	0	0	0	1	0	0	0	0	0	0
EAC	Esophageal Adenocarcinoma	MSH2	1	0	0	0	0	0	1	0	0	0	0	0	0
EAC	Esophageal Adenocarcinoma	MSH6	2	1	1	0	0	0	0	0	0	0	0	0	0
EAC	Esophageal Adenocarcinoma	NF1	4	1	1	1	0	1	2	0	0	0	0	0	0
EAC	Esophageal Adenocarcinoma	NRAS	1	1	0	0	0	0	0	0	0	0	0	0	0
EAC	Esophageal Adenocarcinoma	PIK3CA	16	0	15	0	0	0	0	1	0	0	0	0	0
EAC	Esophageal Adenocarcinoma	POLD1	4	0	4	0	0	0	0	1	0	0	0	0	0
EAC	Esophageal Adenocarcinoma	POLE	3	0	2	0	0	0	1	0	0	0	0	0	0
EAC	Esophageal Adenocarcinoma	RB1	3	1	2	0	0	0	0	0	0	0	0	0	0
EAC	Esophageal Adenocarcinoma	RET	5	0	4	0	0	0	2	0	0	0	0	0	0
EAC	Esophageal Adenocarcinoma	SDHA	2	1	1	0	0	0	1	0	0	0	0	0	0
EAC	Esophageal Adenocarcinoma	SMARCA4	6	1	2	1	0	0	1	0	0	1	0	0	0
EAC	Esophageal Adenocarcinoma	TP53	71	8	53	6	1	1	2	1	0	0	0	0	0
EAC	Esophageal Adenocarcinoma	TSC1	2	1	0	1	0	0	1	0	0	0	0	0	0
EAC	Esophageal Adenocarcinoma	TSC2	3	1	2	0	0	0	0	0	0	0	0	0	0
EDOC	Ovarian Endometrioid Adenocarcinoma	ALK	3	2	1	0	0	0	0	0	0	0	0	0	0
EDOC	Ovarian Endometrioid Adenocarcinoma	APC	4	0	4	0	0	0	0	0	0	0	0	0	0
EDOC	Ovarian Endometrioid Adenocarcinoma	ATM	10	4	4	3	0	1	3	0	0	0	0	0	0
EDOC	Ovarian Endometrioid Adenocarcinoma	ATRX	9	0	4	2	1	0	2	0	0	0	0	0	0
EDOC	Ovarian Endometrioid Adenocarcinoma	BRAF	7	2	3	0	0	0	2	0	0	0	0	0	0
EDOC	Ovarian Endometrioid Adenocarcinoma	BRCA1	4	1	3	0	0	0	0	0	0	0	0	0	0
EDOC	Ovarian Endometrioid Adenocarcinoma	BRCA2	4	1	3	0	0	0	0	0	0	0	0	0	0
EDOC	Ovarian Endometrioid Adenocarcinoma	CDK12	5	2	3	1	0	0	0	0	0	0	0	0	0
EDOC	Ovarian Endometrioid Adenocarcinoma	CDKN2A	3	0	2	1	0	0	0	0	0	0	0	0	0
EDOC	Ovarian Endometrioid Adenocarcinoma	CTNNB1	34	0	32	1	1	0	1	0	0	0	0	0	0
EDOC	Ovarian Endometrioid Adenocarcinoma	EGFR	4	0	4	0	0	0	0	0	0	0	0	0	0
EDOC	Ovarian Endometrioid Adenocarcinoma	FGFR2	4	0	4	0	0	0	0	0	0	0	0	0	0
EDOC	Ovarian Endometrioid Adenocarcinoma	HRAS	1	0	1	0	0	0	0	0	0	0	0	0	0
EDOC	Ovarian Endometrioid Adenocarcinoma	IDH1	2	1	1	0	0	0	0	0	0	0	0	0	0
EDOC	Ovarian Endometrioid Adenocarcinoma	IDH2	1	0	1	0	0	0	0	0	0	0	0	0	0
EDOC	Ovarian Endometrioid Adenocarcinoma	KIT	1	0	1	0	0	0	0	0	0	0	0	0	0
EDOC	Ovarian Endometrioid Adenocarcinoma	KRAS	29	0	29	0	0	0	1	0	0	0	0	0	0
EDOC	Ovarian Endometrioid Adenocarcinoma	MET	2	0	2	0	0	0	0	0	0	0	0	0	0
EDOC	Ovarian Endometrioid Adenocarcinoma	MLH1	3	2	0	1	0	0	1	0	0	0	0	0	0
EDOC	Ovarian Endometrioid Adenocarcinoma	MSH2	2	0	2	1	0	0	0	0	0	0	0	0	0
EDOC	Ovarian Endometrioid Adenocarcinoma	MSH6	6	4	5	0	0	0	0	0	0	0	0	0	0
EDOC	Ovarian Endometrioid Adenocarcinoma	NF1	4	1	3	0	0	0	0	0	0	0	0	0	0
EDOC	Ovarian Endometrioid Adenocarcinoma	NRAS	2	0	2	0	0	0	0	0	0	0	0	0	0
EDOC	Ovarian Endometrioid Adenocarcinoma	PIK3CA	50	0	48	0	1	0	1	0	0	0	0	0	1
EDOC	Ovarian Endometrioid Adenocarcinoma	PMS2	2	0	2	0	0	0	0	0	0	0	0	0	0
EDOC	Ovarian Endometrioid Adenocarcinoma	POLD1	9	0	8	0	0	0	2	1	0	0	0	0	0
EDOC	Ovarian Endometrioid Adenocarcinoma	POLE	14	0	6	1	1	0	9	0	0	0	0	0	0
EDOC	Ovarian Endometrioid Adenocarcinoma	RB1	3	2	0	1	0	0	2	0	0	0	0	0	0
EDOC	Ovarian Endometrioid Adenocarcinoma	RET	3	1	2	0	0	0	0	0	0	0	0	0	0
EDOC	Ovarian Endometrioid Adenocarcinoma	SDHA	1	1	0	0	0	0	0	0	0	0	0	0	0
EDOC	Ovarian Endometrioid Adenocarcinoma	SMARCA4	8	0	6	2	0	0	2	0	0	0	0	0	0
EDOC	Ovarian Endometrioid Adenocarcinoma	TERT promoter	6	0	0	0	0	0	0	0	6	0	0	0	0
EDOC	Ovarian Endometrioid Adenocarcinoma	TP53	13	1	11	0	0	0	1	1	0	0	0	0	0
EDOC	Ovarian Endometrioid Adenocarcinoma	TSC1	6	0	2	0	0	0	4	0	0	0	0	0	1
EDOC	Ovarian Endometrioid Adenocarcinoma	TSC2	5	0	4	0	0	0	0	1	0	0	0	0	0
ESCA	Esophageal Squamous Cell Carcinoma	BRCA1	1	0	1	0	0	0	0	0	0	0	0	0	0
ESCA	Esophageal Squamous Cell Carcinoma	BRCA2	1	0	1	0	0	0	0	0	0	0	0	0	0
ESCA	Esophageal Squamous Cell Carcinoma	CDKN2A	3	1	1	1	0	0	0	0	0	0	0	0	0
ESCA	Esophageal Squamous Cell Carcinoma	FGFR3	1	0	1	0	0	0	0	0	0	0	0	0	0
ESCA	Esophageal Squamous Cell Carcinoma	KIT	1	0	1	0	0	0	0	0	0	0	0	0	0
ESCA	Esophageal Squamous Cell Carcinoma	KRAS	1	0	1	0	0	0	0	0	0	0	0	0	0
ESCA	Esophageal Squamous Cell Carcinoma	PIK3CA	2	0	2	0	0	0	0	0	0	0	0	0	0
ESCA	Esophageal Squamous Cell Carcinoma	TP53	15	4	3	4	2	0	3	2	0	0	0	0	0
GBM	Glioblastoma Multiforme	ALK	13	6	7	1	0	0	2	0	0	0	0	0	0
GBM	Glioblastoma Multiforme	APC	11	1	11	1	0	1	1	0	0	0	0	0	0
GBM	Glioblastoma Multiforme	ATM	12	1	9	1	0	1	5	0	0	0	0	0	0
GBM	Glioblastoma Multiforme	ATRX	21	10	5	5	0	2	3	0	0	0	0	0	0
GBM	Glioblastoma Multiforme	BRAF	11	0	8	2	0	0	1	0	0	0	0	0	0
GBM	Glioblastoma Multiforme	BRCA1	4	0	4	0	0	0	1	0	0	0	0	1	0
GBM	Glioblastoma Multiforme	BRCA2	8	2	7	0	1	0	2	0	0	0	0	0	0
GBM	Glioblastoma Multiforme	CDK12	5	0	5	0	0	0	1	0	0	0	0	0	0
GBM	Glioblastoma Multiforme	CDKN2A	9	1	4	4	0	0	0	2	0	0	0	0	0
GBM	Glioblastoma Multiforme	CTNNB1	3	0	3	0	0	0	0	0	0	0	0	0	0
GBM	Glioblastoma Multiforme	EGFR	57	0	55	1	1	1	3	0	0	1	0	0	0
GBM	Glioblastoma Multiforme	FGFR2	4	0	3	0	0	0	1	1	0	0	0	0	0
GBM	Glioblastoma Multiforme	FGFR3	4	0	3	0	0	0	2	0	0	0	0	0	0
GBM	Glioblastoma Multiforme	GNAS	1	0	0	0	0	1	0	0	0	0	0	0	0
GBM	Glioblastoma Multiforme	H3F3A	1	0	1	0	0	0	0	0	0	0	0	0	0
GBM	Glioblastoma Multiforme	H3F3B	1	0	1	0	0	0	0	0	0	0	0	0	0
GBM	Glioblastoma Multiforme	HIST1H3B	1	0	1	0	0	0	0	0	0	0	0	0	0
GBM	Glioblastoma Multiforme	IDH1	24	0	24	1	0	0	0	0	0	0	0	0	0
GBM	Glioblastoma Multiforme	IDH2	3	0	3	0	0	0	1	0	0	0	0	0	0
GBM	Glioblastoma Multiforme	KIT	6	1	6	0	0	1	1	0	0	0	0	0	0
GBM	Glioblastoma Multiforme	KRAS	4	0	4	0	0	0	0	0	0	0	0	0	0
GBM	Glioblastoma Multiforme	MET	12	0	11	0	0	0	2	0	0	1	0	0	0
GBM	Glioblastoma Multiforme	MLH1	4	0	2	1	0	0	1	1	0	0	0	0	0
GBM	Glioblastoma Multiforme	MSH2	5	2	4	1	0	0	1	0	0	0	0	0	0
GBM	Glioblastoma Multiforme	MSH6	10	1	9	4	0	0	1	1	0	0	0	0	0
GBM	Glioblastoma Multiforme	NF1	55	25	18	18	3	5	8	3	0	0	0	1	0
GBM	Glioblastoma Multiforme	NRAS	1	0	1	0	0	0	0	0	0	0	0	0	0
GBM	Glioblastoma Multiforme	PIK3CA	47	0	46	0	0	0	5	0	0	0	0	2	0
GBM	Glioblastoma Multiforme	PMS2	10	1	6	1	0	0	3	0	0	0	0	0	0
GBM	Glioblastoma Multiforme	POLD1	6	0	5	0	0	1	1	0	0	0	0	0	0
GBM	Glioblastoma Multiforme	POLE	9	0	6	0	0	0	6	0	0	0	0	0	0
GBM	Glioblastoma Multiforme	RB1	35	14	6	9	0	5	5	0	0	0	0	0	0
GBM	Glioblastoma Multiforme	RET	2	0	2	0	0	0	0	0	0	0	0	0	0
GBM	Glioblastoma Multiforme	SDHA	7	1	6	0	0	0	1	0	0	0	0	0	0
GBM	Glioblastoma Multiforme	SMARCA4	12	0	11	1	0	1	3	0	0	0	0	0	0
GBM	Glioblastoma Multiforme	TERT promoter	262	0	0	0	0	0	0	0	262	0	0	0	0
GBM	Glioblastoma Multiforme	TP53	95	11	72	11	4	4	6	3	0	1	1	0	0
GBM	Glioblastoma Multiforme	TSC1	5	1	0	1	0	1	2	0	0	0	0	0	0
GBM	Glioblastoma Multiforme	TSC2	5	0	4	0	0	0	1	1	0	0	0	0	0
GINET	Colorectal and Upper GI Neuroendocrine	ALK	1	0	0	1	0	0	0	0	0	0	0	0	0
GINET	Colorectal and Upper GI Neuroendocrine	APC	5	1	1	3	1	0	1	0	0	0	0	0	0
GINET	Colorectal and Upper GI Neuroendocrine	ATM	1	0	1	1	0	0	0	0	0	0	0	0	0
GINET	Colorectal and Upper GI Neuroendocrine	ATRX	8	2	5	1	0	0	0	0	0	0	0	0	0
GINET	Colorectal and Upper GI Neuroendocrine	BRAF	3	0	3	0	0	0	0	0	0	0	0	0	0
GINET	Colorectal and Upper GI Neuroendocrine	BRCA1	1	0	1	0	0	0	0	0	0	0	0	0	0
GINET	Colorectal and Upper GI Neuroendocrine	BRCA2	2	1	1	0	0	0	0	0	0	0	0	0	0
GINET	Colorectal and Upper GI Neuroendocrine	CDK12	1	0	1	0	0	0	0	0	0	0	0	0	0
GINET	Colorectal and Upper GI Neuroendocrine	CTNNB1	1	0	1	0	0	1	1	1	0	0	0	0	0
GINET	Colorectal and Upper GI Neuroendocrine	FGFR2	1	0	1	0	0	0	0	0	0	0	0	0	0
GINET	Colorectal and Upper GI Neuroendocrine	GNAS	1	0	1	0	0	0	0	0	0	0	0	0	0
GINET	Colorectal and Upper GI Neuroendocrine	HIST1H3B	2	0	2	0	0	0	0	0	0	0	0	0	0
GINET	Colorectal and Upper GI Neuroendocrine	IDH1	2	0	2	0	0	0	0	0	0	0	0	0	0
GINET	Colorectal and Upper GI Neuroendocrine	KIT	1	0	1	0	0	0	0	0	0	0	0	0	0
GINET	Colorectal and Upper GI Neuroendocrine	KRAS	3	0	3	0	0	0	0	0	0	0	0	0	0
GINET	Colorectal and Upper GI Neuroendocrine	MLH1	1	0	1	1	0	0	0	0	0	0	0	0	0
GINET	Colorectal and Upper GI Neuroendocrine	MSH2	1	0	1	1	0	0	1	0	0	0	0	0	0
GINET	Colorectal and Upper GI Neuroendocrine	MSH6	2	2	0	0	0	0	0	0	0	0	0	0	0
GINET	Colorectal and Upper GI Neuroendocrine	NF1	2	0	1	1	0	0	1	1	0	0	0	0	0
GINET	Colorectal and Upper GI Neuroendocrine	PIK3CA	1	0	1	0	0	0	1	0	0	0	0	0	0
GINET	Colorectal and Upper GI Neuroendocrine	POLD1	1	0	1	0	0	0	0	0	0	0	0	0	0
GINET	Colorectal and Upper GI Neuroendocrine	POLE	2	1	1	0	0	0	0	0	0	0	0	0	0
GINET	Colorectal and Upper GI Neuroendocrine	RB1	3	0	2	0	0	0	0	1	0	0	0	0	0
GINET	Colorectal and Upper GI Neuroendocrine	RET	3	1	1	0	0	0	1	0	0	0	0	0	0
GINET	Colorectal and Upper GI Neuroendocrine	SMARCA4	2	0	2	0	0	0	0	0	0	0	0	0	0
GINET	Colorectal and Upper GI Neuroendocrine	TP53	5	0	3	2	0	0	0	0	0	0	0	0	0
GINET	Colorectal and Upper GI Neuroendocrine	TSC1	1	0	1	0	0	0	0	0	0	0	0	0	0
GINET	Colorectal and Upper GI Neuroendocrine	TSC2	3	1	1	1	0	0	0	0	0	0	0	0	0
HGSOC	Ovarian High Grade Serous Carcinoma	ALK	11	5	5	0	1	0	0	0	0	0	0	0	0
HGSOC	Ovarian High Grade Serous Carcinoma	APC	2	0	2	0	0	0	0	0	0	0	0	0	0
HGSOC	Ovarian High Grade Serous Carcinoma	ATM	5	0	3	0	1	0	0	1	0	0	0	0	0
HGSOC	Ovarian High Grade Serous Carcinoma	ATRX	9	0	8	0	0	0	1	0	0	0	0	0	0
HGSOC	Ovarian High Grade Serous Carcinoma	BRAF	3	1	1	0	0	0	1	0	0	0	0	0	0
HGSOC	Ovarian High Grade Serous Carcinoma	BRCA1	14	6	2	5	0	1	1	0	0	0	0	0	0
HGSOC	Ovarian High Grade Serous Carcinoma	BRCA2	13	2	5	6	0	0	1	0	0	0	0	0	0
HGSOC	Ovarian High Grade Serous Carcinoma	CDK12	11	5	3	3	0	1	0	0	0	0	0	0	0
HGSOC	Ovarian High Grade Serous Carcinoma	CDKN2A	2	0	0	1	1	0	0	0	0	0	0	0	0
HGSOC	Ovarian High Grade Serous Carcinoma	CTNNB1	5	0	5	0	0	0	0	0	0	0	0	0	0
HGSOC	Ovarian High Grade Serous Carcinoma	EGFR	5	0	5	0	0	0	0	0	0	0	0	0	0
HGSOC	Ovarian High Grade Serous Carcinoma	FGFR2	4	0	4	0	0	0	0	0	0	0	0	0	0
HGSOC	Ovarian High Grade Serous Carcinoma	FGFR3	1	0	1	0	0	0	0	0	0	0	0	0	0
HGSOC	Ovarian High Grade Serous Carcinoma	GNAS	3	0	0	0	0	0	3	0	0	0	0	0	0
HGSOC	Ovarian High Grade Serous Carcinoma	HIST1H3B	2	0	1	0	0	0	0	0	0	0	0	1	0
HGSOC	Ovarian High Grade Serous Carcinoma	IDH1	1	1	0	0	0	0	0	0	0	0	0	0	0
HGSOC	Ovarian High Grade Serous Carcinoma	IDH2	1	0	1	0	0	0	0	0	0	0	0	0	0
HGSOC	Ovarian High Grade Serous Carcinoma	KIT	5	0	3	1	0	0	1	0	0	0	0	0	0
HGSOC	Ovarian High Grade Serous Carcinoma	KRAS	9	0	9	0	0	0	0	0	0	0	1	0	0
HGSOC	Ovarian High Grade Serous Carcinoma	MET	5	0	3	1	0	1	1	0	0	0	0	0	0
HGSOC	Ovarian High Grade Serous Carcinoma	MLH1	3	0	1	1	0	0	1	0	0	0	0	0	0
HGSOC	Ovarian High Grade Serous Carcinoma	MSH2	2	1	1	0	0	0	1	0	0	0	0	0	0
HGSOC	Ovarian High Grade Serous Carcinoma	MSH6	7	3	4	0	0	0	0	0	0	0	0	0	0
HGSOC	Ovarian High Grade Serous Carcinoma	NF1	12	5	2	4	0	0	2	1	0	0	0	0	0
HGSOC	Ovarian High Grade Serous Carcinoma	NRAS	2	0	2	0	0	0	0	0	0	0	0	0	0
HGSOC	Ovarian High Grade Serous Carcinoma	PIK3CA	10	0	9	0	1	0	0	0	0	0	0	0	0
HGSOC	Ovarian High Grade Serous Carcinoma	PMS2	6	0	5	0	0	0	1	0	0	0	0	0	0
HGSOC	Ovarian High Grade Serous Carcinoma	POLD1	7	0	5	1	0	0	1	0	0	0	0	0	0
HGSOC	Ovarian High Grade Serous Carcinoma	POLE	11	0	6	1	0	1	4	0	0	0	0	0	0
HGSOC	Ovarian High Grade Serous Carcinoma	RB1	17	8	2	4	0	3	2	1	0	0	0	0	0
HGSOC	Ovarian High Grade Serous Carcinoma	RET	4	1	2	0	0	0	1	0	0	0	0	0	0
HGSOC	Ovarian High Grade Serous Carcinoma	SDHA	7	5	2	0	0	0	0	0	0	0	0	0	0
HGSOC	Ovarian High Grade Serous Carcinoma	SMARCA4	5	0	4	0	0	0	1	1	0	0	0	0	0
HGSOC	Ovarian High Grade Serous Carcinoma	TP53	334	34	234	34	7	11	8	11	0	4	1	0	0
HGSOC	Ovarian High Grade Serous Carcinoma	TSC1	10	2	0	0	0	1	7	0	0	0	0	0	0
HGSOC	Ovarian High Grade Serous Carcinoma	TSC2	4	0	3	0	1	0	0	0	0	0	0	0	0
HNSC	Head and Neck Squamous Cell Carcinoma	ALK	9	2	5	1	0	0	3	0	0	0	0	0	0
HNSC	Head and Neck Squamous Cell Carcinoma	APC	6	0	6	0	0	0	1	0	0	0	0	0	0
HNSC	Head and Neck Squamous Cell Carcinoma	ATM	10	1	7	1	0	0	0	1	0	0	0	0	0
HNSC	Head and Neck Squamous Cell Carcinoma	ATRX	6	0	6	0	0	0	1	0	0	0	0	0	0
HNSC	Head and Neck Squamous Cell Carcinoma	BRAF	6	1	5	0	0	0	1	0	0	0	0	0	0
HNSC	Head and Neck Squamous Cell Carcinoma	BRCA1	6	0	5	0	0	0	1	0	0	0	0	0	0
HNSC	Head and Neck Squamous Cell Carcinoma	BRCA2	7	0	7	0	0	0	0	0	0	0	0	0	0
HNSC	Head and Neck Squamous Cell Carcinoma	CDK12	6	1	5	0	0	0	0	0	0	0	0	0	0
HNSC	Head and Neck Squamous Cell Carcinoma	CDKN2A	54	11	10	29	1	1	4	4	0	0	0	0	0
HNSC	Head and Neck Squamous Cell Carcinoma	CTNNB1	1	0	1	0	0	0	0	0	0	0	0	0	0
HNSC	Head and Neck Squamous Cell Carcinoma	EGFR	4	0	2	0	0	0	0	1	0	1	0	0	0
HNSC	Head and Neck Squamous Cell Carcinoma	FGFR2	4	1	4	0	0	0	0	0	0	0	0	0	0
HNSC	Head and Neck Squamous Cell Carcinoma	FGFR3	4	0	3	0	0	0	2	0	0	0	0	0	0
HNSC	Head and Neck Squamous Cell Carcinoma	GNAS	2	0	2	0	0	0	0	0	0	0	0	0	0
HNSC	Head and Neck Squamous Cell Carcinoma	H3F3B	1	0	1	0	0	0	0	0	0	0	0	0	0
HNSC	Head and Neck Squamous Cell Carcinoma	HIST1H3B	1	0	1	0	0	0	0	0	0	0	0	0	0
HNSC	Head and Neck Squamous Cell Carcinoma	HIST1H3C	1	0	1	0	0	0	0	0	0	0	0	0	0
HNSC	Head and Neck Squamous Cell Carcinoma	HRAS	12	0	12	0	0	0	0	0	0	0	0	0	0
HNSC	Head and Neck Squamous Cell Carcinoma	IDH1	1	0	0	0	0	0	1	0	0	0	0	0	0
HNSC	Head and Neck Squamous Cell Carcinoma	KIT	2	0	2	0	0	1	1	0	0	0	0	0	0
HNSC	Head and Neck Squamous Cell Carcinoma	KRAS	4	0	3	0	0	0	0	0	0	1	0	0	0
HNSC	Head and Neck Squamous Cell Carcinoma	MET	4	0	4	0	0	0	1	0	0	0	0	0	0
HNSC	Head and Neck Squamous Cell Carcinoma	MLH1	2	0	2	0	0	0	0	0	0	0	0	0	0
HNSC	Head and Neck Squamous Cell Carcinoma	MSH6	1	1	0	0	0	0	0	0	0	0	0	0	0
HNSC	Head and Neck Squamous Cell Carcinoma	NF1	8	0	6	1	1	0	1	0	0	0	0	0	0
HNSC	Head and Neck Squamous Cell Carcinoma	NRAS	2	0	2	0	0	0	0	0	0	0	0	0	0
HNSC	Head and Neck Squamous Cell Carcinoma	PIK3CA	45	0	45	0	0	0	1	0	0	0	0	0	0
HNSC	Head and Neck Squamous Cell Carcinoma	PMS2	4	0	3	0	0	0	2	0	0	0	0	0	0
HNSC	Head and Neck Squamous Cell Carcinoma	POLD1	2	0	1	0	0	0	1	0	0	0	0	0	0
HNSC	Head and Neck Squamous Cell Carcinoma	POLE	9	0	5	1	0	0	3	0	0	0	0	0	0
HNSC	Head and Neck Squamous Cell Carcinoma	RB1	6	1	2	2	0	1	0	0	0	0	0	0	0
HNSC	Head and Neck Squamous Cell Carcinoma	RET	2	0	1	0	0	1	1	0	0	0	0	0	0
HNSC	Head and Neck Squamous Cell Carcinoma	SDHA	2	1	0	0	0	0	0	0	0	0	0	1	0
HNSC	Head and Neck Squamous Cell Carcinoma	SMARCA4	7	0	7	0	0	0	0	0	0	0	0	0	0
HNSC	Head and Neck Squamous Cell Carcinoma	TERT promoter	81	0	0	0	0	0	0	0	81	0	0	0	0
HNSC	Head and Neck Squamous Cell Carcinoma	TP53	142	17	77	34	3	15	9	4	0	0	1	0	1
HNSC	Head and Neck Squamous Cell Carcinoma	TSC1	3	0	1	1	0	0	2	0	0	0	0	0	0
HNSC	Head and Neck Squamous Cell Carcinoma	TSC2	6	0	6	0	0	0	0	0	0	0	0	0	0
KICH	Kidney Chromophobe	ALK	3	1	2	0	0	0	0	0	0	0	0	0	0
KICH	Kidney Chromophobe	APC	2	1	1	0	0	0	0	0	0	0	0	0	0
KICH	Kidney Chromophobe	ATM	1	0	0	0	0	0	1	0	0	0	0	0	0
KICH	Kidney Chromophobe	ATRX	3	0	3	0	0	0	0	0	0	0	0	0	0
KICH	Kidney Chromophobe	BRAF	1	0	1	0	0	0	0	0	0	0	0	0	0
KICH	Kidney Chromophobe	BRCA2	1	1	1	0	0	0	0	0	0	0	0	0	0
KICH	Kidney Chromophobe	FGFR2	1	0	0	1	0	0	0	0	0	0	0	0	0
KICH	Kidney Chromophobe	IDH2	4	0	0	4	0	0	0	0	0	0	0	0	0
KICH	Kidney Chromophobe	MET	1	0	0	0	0	0	1	0	0	0	0	0	0
KICH	Kidney Chromophobe	MLH1	2	0	1	0	0	0	1	0	0	0	0	0	0
KICH	Kidney Chromophobe	MSH6	1	0	0	0	0	0	1	0	0	0	0	0	0
KICH	Kidney Chromophobe	NF1	1	1	0	0	0	0	0	0	0	0	0	0	0
KICH	Kidney Chromophobe	POLD1	1	0	0	0	0	0	0	1	0	0	0	0	0
KICH	Kidney Chromophobe	POLE	2	0	2	0	0	0	0	0	0	0	0	0	0
KICH	Kidney Chromophobe	RB1	1	1	0	0	0	0	0	0	0	0	0	0	0
KICH	Kidney Chromophobe	SDHA	2	1	1	0	0	0	0	0	0	0	0	0	0
KICH	Kidney Chromophobe	SMARCA4	2	0	2	0	0	0	0	0	0	0	0	0	0
KICH	Kidney Chromophobe	TERT promoter	1	0	0	0	0	0	0	0	1	0	0	0	0
KICH	Kidney Chromophobe	TP53	22	5	10	3	1	0	1	2	0	0	0	0	0
KICH	Kidney Chromophobe	TSC1	1	0	0	0	0	0	1	0	0	0	0	0	0
KIRC	Kidney Renal Clear Cell Carcinoma	ALK	18	12	5	0	0	0	1	1	0	0	0	0	0
KIRC	Kidney Renal Clear Cell Carcinoma	APC	21	2	15	1	1	0	1	1	0	0	0	0	0
KIRC	Kidney Renal Clear Cell Carcinoma	ATM	44	14	31	3	0	0	3	1	0	0	0	0	0
KIRC	Kidney Renal Clear Cell Carcinoma	ATRX	18	1	16	0	1	0	0	0	0	0	0	0	0
KIRC	Kidney Renal Clear Cell Carcinoma	BRAF	3	0	3	0	0	0	0	0	0	0	0	0	0
KIRC	Kidney Renal Clear Cell Carcinoma	BRCA1	10	4	5	0	0	0	1	0	0	0	0	0	0
KIRC	Kidney Renal Clear Cell Carcinoma	BRCA2	15	1	11	0	0	0	3	0	0	0	0	0	0
KIRC	Kidney Renal Clear Cell Carcinoma	CDK12	11	0	11	0	0	0	0	0	0	0	0	0	0
KIRC	Kidney Renal Clear Cell Carcinoma	CDKN2A	4	0	2	1	1	0	0	0	0	0	0	0	0
KIRC	Kidney Renal Clear Cell Carcinoma	CTNNB1	4	2	1	0	0	0	1	0	0	0	0	0	0
KIRC	Kidney Renal Clear Cell Carcinoma	EGFR	8	0	6	0	0	0	0	1	0	1	0	0	0
KIRC	Kidney Renal Clear Cell Carcinoma	FGFR2	7	0	7	0	0	0	0	0	0	0	0	0	0
KIRC	Kidney Renal Clear Cell Carcinoma	FGFR3	8	1	8	0	0	0	0	0	0	0	0	0	0
KIRC	Kidney Renal Clear Cell Carcinoma	GNAS	4	0	4	0	0	0	0	0	0	0	0	0	0
KIRC	Kidney Renal Clear Cell Carcinoma	H3F3A	3	0	3	0	0	0	0	0	0	0	0	0	0
KIRC	Kidney Renal Clear Cell Carcinoma	HIST1H3B	2	0	2	0	0	0	0	0	0	0	0	0	0
KIRC	Kidney Renal Clear Cell Carcinoma	HIST1H3C	2	0	2	0	0	0	0	0	0	0	0	0	0
KIRC	Kidney Renal Clear Cell Carcinoma	HRAS	3	0	3	0	0	0	0	0	0	0	0	0	0
KIRC	Kidney Renal Clear Cell Carcinoma	IDH1	4	1	2	0	0	0	0	1	0	0	0	0	0
KIRC	Kidney Renal Clear Cell Carcinoma	IDH2	3	2	1	1	0	0	0	0	0	0	0	0	0
KIRC	Kidney Renal Clear Cell Carcinoma	KIT	6	0	6	0	0	0	0	0	0	0	0	0	0
KIRC	Kidney Renal Clear Cell Carcinoma	KRAS	2	0	2	0	0	0	0	0	0	0	0	0	0
KIRC	Kidney Renal Clear Cell Carcinoma	MET	22	1	19	0	0	0	3	0	0	0	0	0	0
KIRC	Kidney Renal Clear Cell Carcinoma	MLH1	10	3	1	1	0	0	4	1	0	0	0	0	0
KIRC	Kidney Renal Clear Cell Carcinoma	MSH2	7	1	5	0	0	0	2	0	0	0	0	0	0
KIRC	Kidney Renal Clear Cell Carcinoma	MSH6	13	5	6	1	0	0	2	0	0	0	0	0	0
KIRC	Kidney Renal Clear Cell Carcinoma	NF1	19	0	14	2	0	0	4	1	0	0	0	0	0
KIRC	Kidney Renal Clear Cell Carcinoma	NRAS	2	0	1	0	0	0	1	0	0	0	0	0	0
KIRC	Kidney Renal Clear Cell Carcinoma	PIK3CA	32	0	31	0	1	0	2	0	0	0	0	0	0
KIRC	Kidney Renal Clear Cell Carcinoma	PMS2	14	0	6	0	0	0	7	1	0	0	0	0	0
KIRC	Kidney Renal Clear Cell Carcinoma	POLD1	4	1	3	0	0	0	0	0	0	0	0	0	0
KIRC	Kidney Renal Clear Cell Carcinoma	POLE	18	1	7	0	0	0	10	0	0	0	0	0	0
KIRC	Kidney Renal Clear Cell Carcinoma	RB1	4	1	3	0	0	0	1	0	0	0	0	0	0
KIRC	Kidney Renal Clear Cell Carcinoma	RET	16	0	11	3	0	0	2	0	0	0	0	0	0
KIRC	Kidney Renal Clear Cell Carcinoma	SDHA	12	7	4	0	1	0	1	0	0	0	0	0	0
KIRC	Kidney Renal Clear Cell Carcinoma	SMARCA4	31	6	22	2	2	0	2	0	0	0	0	0	0
KIRC	Kidney Renal Clear Cell Carcinoma	TERT promoter	42	0	0	0	0	0	0	0	42	0	0	0	0
KIRC	Kidney Renal Clear Cell Carcinoma	TP53	45	4	38	2	1	1	0	1	0	0	0	0	0
KIRC	Kidney Renal Clear Cell Carcinoma	TSC1	51	9	11	7	1	1	23	4	0	0	1	0	0
KIRC	Kidney Renal Clear Cell Carcinoma	TSC2	10	2	8	0	0	0	1	0	0	0	0	0	0
KIRP	Kidney Renal Papillary Cell Carcinoma	ALK	2	1	1	0	0	0	0	0	0	0	0	0	0
KIRP	Kidney Renal Papillary Cell Carcinoma	ATM	1	0	1	0	0	0	0	0	0	0	0	0	0
KIRP	Kidney Renal Papillary Cell Carcinoma	BRCA2	1	0	1	0	0	0	0	0	0	0	0	0	0
KIRP	Kidney Renal Papillary Cell Carcinoma	CTNNB1	1	0	1	0	0	0	0	0	0	0	0	0	0
KIRP	Kidney Renal Papillary Cell Carcinoma	EGFR	2	0	2	0	0	0	0	0	0	0	0	0	0
KIRP	Kidney Renal Papillary Cell Carcinoma	FGFR2	1	1	0	0	0	0	0	0	0	0	0	0	0
KIRP	Kidney Renal Papillary Cell Carcinoma	H3F3B	1	0	1	0	0	0	0	0	0	0	0	0	0
KIRP	Kidney Renal Papillary Cell Carcinoma	KRAS	2	0	2	0	0	0	0	0	0	0	0	0	0
KIRP	Kidney Renal Papillary Cell Carcinoma	MET	8	0	8	0	0	0	0	0	0	0	0	0	0
KIRP	Kidney Renal Papillary Cell Carcinoma	MLH1	4	0	4	0	0	0	0	0	0	0	0	0	0
KIRP	Kidney Renal Papillary Cell Carcinoma	MSH2	1	0	0	0	0	1	0	0	0	0	0	0	0
KIRP	Kidney Renal Papillary Cell Carcinoma	MSH6	2	0	2	0	0	0	0	0	0	0	0	0	0
KIRP	Kidney Renal Papillary Cell Carcinoma	NF1	3	2	0	1	0	0	0	0	0	0	0	0	0
KIRP	Kidney Renal Papillary Cell Carcinoma	NRAS	1	0	1	0	0	0	0	0	0	0	0	0	0
KIRP	Kidney Renal Papillary Cell Carcinoma	PMS2	2	0	1	1	0	0	0	0	0	0	0	0	0
KIRP	Kidney Renal Papillary Cell Carcinoma	POLD1	1	1	0	0	0	0	0	0	0	0	0	0	0
KIRP	Kidney Renal Papillary Cell Carcinoma	POLE	1	0	1	0	0	0	0	0	0	0	0	0	0
KIRP	Kidney Renal Papillary Cell Carcinoma	SDHA	5	0	5	0	0	0	0	0	0	0	0	0	0
KIRP	Kidney Renal Papillary Cell Carcinoma	SMARCA4	2	1	1	0	0	0	0	0	0	0	0	0	0
KIRP	Kidney Renal Papillary Cell Carcinoma	TERT promoter	9	0	0	0	0	0	0	0	9	0	0	0	0
KIRP	Kidney Renal Papillary Cell Carcinoma	TP53	4	1	2	1	0	0	0	0	0	0	0	0	0
KIRP	Kidney Renal Papillary Cell Carcinoma	TSC1	4	1	0	1	0	0	2	0	0	0	0	0	0
KIRP	Kidney Renal Papillary Cell Carcinoma	TSC2	1	1	0	0	0	0	0	0	0	0	0	0	0
LCNEC	Lung Neuroendocrine	ALK	9	3	5	1	0	0	0	0	0	0	0	0	0
LCNEC	Lung Neuroendocrine	APC	10	1	7	2	0	0	1	0	0	0	0	0	0
LCNEC	Lung Neuroendocrine	ATM	8	1	5	0	0	0	2	0	0	0	0	0	0
LCNEC	Lung Neuroendocrine	ATRX	7	0	5	2	0	0	0	0	0	0	0	0	0
LCNEC	Lung Neuroendocrine	BRAF	2	0	2	0	0	0	0	0	0	0	0	0	0
LCNEC	Lung Neuroendocrine	BRCA1	3	0	2	0	0	1	0	0	0	0	0	0	0
LCNEC	Lung Neuroendocrine	BRCA2	1	0	1	0	0	0	0	0	0	0	0	0	0
LCNEC	Lung Neuroendocrine	CDK12	2	0	2	0	0	0	0	0	0	0	0	0	0
LCNEC	Lung Neuroendocrine	CDKN2A	5	1	3	2	0	0	0	0	0	0	0	0	0
LCNEC	Lung Neuroendocrine	EGFR	1	0	1	0	0	0	0	0	0	0	0	0	0
LCNEC	Lung Neuroendocrine	FGFR2	3	0	2	0	0	0	1	0	0	0	0	0	0
LCNEC	Lung Neuroendocrine	FGFR3	2	0	2	0	0	0	0	0	0	0	0	0	0
LCNEC	Lung Neuroendocrine	HRAS	2	0	2	0	0	0	0	0	0	0	0	0	0
LCNEC	Lung Neuroendocrine	KIT	4	0	4	0	0	0	0	0	0	0	0	0	0
LCNEC	Lung Neuroendocrine	KRAS	12	0	12	0	0	0	0	0	0	0	0	0	0
LCNEC	Lung Neuroendocrine	MET	4	0	3	0	0	0	1	0	0	0	0	0	0
LCNEC	Lung Neuroendocrine	MSH2	2	0	2	0	0	0	0	0	0	0	0	0	0
LCNEC	Lung Neuroendocrine	NF1	7	0	6	0	0	0	0	1	0	0	0	0	0
LCNEC	Lung Neuroendocrine	PIK3CA	7	0	7	0	0	0	1	0	0	0	0	0	0
LCNEC	Lung Neuroendocrine	PMS2	2	0	2	0	0	0	0	0	0	0	0	0	0
LCNEC	Lung Neuroendocrine	POLD1	2	0	1	0	0	0	0	1	0	0	0	0	0
LCNEC	Lung Neuroendocrine	POLE	2	0	2	1	0	0	0	0	0	0	0	0	0
LCNEC	Lung Neuroendocrine	RB1	46	17	6	14	0	3	3	7	0	0	0	0	0
LCNEC	Lung Neuroendocrine	RET	4	0	2	1	1	0	0	0	0	0	0	0	0
LCNEC	Lung Neuroendocrine	SDHA	2	1	1	0	0	0	0	0	0	0	0	0	0
LCNEC	Lung Neuroendocrine	SMARCA4	8	0	7	0	0	0	0	1	0	0	0	0	0
LCNEC	Lung Neuroendocrine	TERT promoter	2	0	0	0	0	0	0	0	2	0	0	0	0
LCNEC	Lung Neuroendocrine	TP53	72	5	52	12	2	1	4	2	0	1	0	0	0
LCNEC	Lung Neuroendocrine	TSC1	3	0	2	0	0	0	1	0	0	0	0	0	0
LCNEC	Lung Neuroendocrine	TSC2	4	0	0	0	0	2	1	0	0	0	0	0	1
LGG	Low Grade Glioma	ALK	3	2	1	0	0	0	0	0	0	0	0	0	0
LGG	Low Grade Glioma	APC	2	0	2	0	0	0	0	0	0	0	0	0	0
LGG	Low Grade Glioma	ATM	2	1	1	0	0	0	0	0	0	0	0	0	0
LGG	Low Grade Glioma	ATRX	69	39	9	19	0	5	6	4	0	0	0	0	0
LGG	Low Grade Glioma	BRAF	1	0	1	0	0	0	0	0	0	0	0	0	0
LGG	Low Grade Glioma	BRCA1	3	0	3	0	0	0	0	0	0	0	0	0	0
LGG	Low Grade Glioma	BRCA2	3	0	3	1	0	0	0	0	0	0	0	0	0
LGG	Low Grade Glioma	CDK12	1	0	1	0	0	0	0	0	0	0	0	0	0
LGG	Low Grade Glioma	CDKN2A	3	0	1	1	0	0	1	0	0	0	0	0	0
LGG	Low Grade Glioma	EGFR	6	0	6	0	0	0	0	0	0	0	0	0	0
LGG	Low Grade Glioma	FGFR3	1	0	1	0	0	0	0	0	0	0	0	0	0
LGG	Low Grade Glioma	H3F3A	1	0	1	0	0	0	0	0	0	0	0	0	0
LGG	Low Grade Glioma	IDH1	140	0	140	0	0	0	0	0	0	0	0	0	0
LGG	Low Grade Glioma	IDH2	9	0	9	0	0	0	0	0	0	0	0	0	0
LGG	Low Grade Glioma	KIT	3	0	2	1	0	0	0	0	0	0	0	0	0
LGG	Low Grade Glioma	KRAS	3	0	3	0	0	0	0	0	0	0	0	0	0
LGG	Low Grade Glioma	MET	2	0	2	0	0	0	0	0	0	0	0	0	0
LGG	Low Grade Glioma	MLH1	1	0	1	0	0	0	0	0	0	0	0	0	0
LGG	Low Grade Glioma	MSH2	3	1	2	0	0	0	2	0	0	0	0	0	0
LGG	Low Grade Glioma	MSH6	3	0	1	1	0	0	1	0	0	0	0	0	0
LGG	Low Grade Glioma	NF1	11	5	4	2	1	0	0	1	0	0	0	0	0
LGG	Low Grade Glioma	PIK3CA	12	0	10	0	1	0	0	0	0	1	0	0	0
LGG	Low Grade Glioma	PMS2	2	0	2	0	0	0	0	0	0	0	0	0	0
LGG	Low Grade Glioma	POLE	4	0	3	0	0	0	1	0	0	0	0	0	0
LGG	Low Grade Glioma	RB1	5	3	1	0	0	0	1	1	0	0	0	0	0
LGG	Low Grade Glioma	SDHA	1	0	1	0	0	0	0	0	0	0	0	0	0
LGG	Low Grade Glioma	SMARCA4	9	0	9	0	0	0	0	1	0	0	0	0	0
LGG	Low Grade Glioma	TERT promoter	66	0	0	0	0	0	0	0	66	0	0	0	0
LGG	Low Grade Glioma	TP53	90	5	77	6	1	5	2	5	0	2	0	0	0
LGG	Low Grade Glioma	TSC1	1	0	0	0	0	0	1	0	0	0	0	0	0
LGG	Low Grade Glioma	TSC2	2	0	1	0	0	0	1	0	0	0	0	0	0
LGSOC	Ovarian Serous Carcinoma	ATM	1	0	0	0	0	0	0	1	0	0	0	0	0
LGSOC	Ovarian Serous Carcinoma	BRAF	2	0	2	0	0	0	0	0	0	0	0	0	0
LGSOC	Ovarian Serous Carcinoma	CDKN2A	1	0	1	0	0	0	0	0	0	0	0	0	0
LGSOC	Ovarian Serous Carcinoma	KRAS	8	0	8	0	0	0	0	0	0	0	0	0	0
LGSOC	Ovarian Serous Carcinoma	NF1	3	2	0	0	0	0	1	0	0	0	0	0	0
LGSOC	Ovarian Serous Carcinoma	NRAS	3	0	3	0	0	0	0	0	0	0	0	0	0
LGSOC	Ovarian Serous Carcinoma	TERT promoter	2	0	0	0	0	0	0	0	2	0	0	0	0
LGSOC	Ovarian Serous Carcinoma	TP53	2	0	1	0	0	0	0	1	0	0	0	0	0
LGSOC	Ovarian Serous Carcinoma	TSC1	2	0	0	0	0	0	2	0	0	0	0	0	0
LIHC	Liver Hepatocellular Carcinoma	ATM	4	1	3	0	0	0	0	0	0	0	0	0	0
LIHC	Liver Hepatocellular Carcinoma	BRCA2	1	0	1	0	0	0	0	0	0	0	0	0	0
LIHC	Liver Hepatocellular Carcinoma	CDKN2A	1	0	0	0	1	0	0	0	0	0	0	0	0
LIHC	Liver Hepatocellular Carcinoma	CTNNB1	11	0	11	0	0	0	1	0	0	0	0	0	0
LIHC	Liver Hepatocellular Carcinoma	NF1	1	0	0	1	0	0	0	0	0	0	0	0	0
LIHC	Liver Hepatocellular Carcinoma	NRAS	2	0	2	0	0	0	0	0	0	0	0	0	0
LIHC	Liver Hepatocellular Carcinoma	PIK3CA	1	0	1	0	0	0	0	0	0	0	0	0	0
LIHC	Liver Hepatocellular Carcinoma	TERT promoter	13	0	0	0	0	0	0	0	13	0	0	0	0
LIHC	Liver Hepatocellular Carcinoma	TP53	3	0	1	2	0	0	0	0	0	0	0	0	0
LIHC	Liver Hepatocellular Carcinoma	TSC2	1	0	0	0	0	0	1	0	0	0	0	0	0
LUAD	Lung Adenocarcinoma	ALK	53	11	36	5	0	0	4	1	0	0	0	0	0
LUAD	Lung Adenocarcinoma	APC	49	7	27	14	1	1	6	0	0	0	0	0	0
LUAD	Lung Adenocarcinoma	ATM	92	12	62	15	0	3	6	2	0	1	0	1	1
LUAD	Lung Adenocarcinoma	ATRX	53	6	39	8	1	1	7	0	0	0	0	0	0
LUAD	Lung Adenocarcinoma	BRAF	45	0	42	1	0	0	4	0	0	0	0	0	0
LUAD	Lung Adenocarcinoma	BRCA1	24	1	17	3	0	0	3	2	0	0	0	0	0
LUAD	Lung Adenocarcinoma	BRCA2	35	6	25	5	0	0	1	0	0	0	0	0	0
LUAD	Lung Adenocarcinoma	CDK12	19	0	15	2	0	0	3	0	0	0	0	0	0
LUAD	Lung Adenocarcinoma	CDKN2A	45	12	20	10	1	1	4	2	0	0	0	0	0
LUAD	Lung Adenocarcinoma	CTNNB1	15	0	15	0	0	0	0	0	0	0	0	0	0
LUAD	Lung Adenocarcinoma	EGFR	139	2	79	2	36	0	5	0	0	9	15	0	0
LUAD	Lung Adenocarcinoma	FGFR2	14	0	13	0	0	0	0	1	0	0	0	0	0
LUAD	Lung Adenocarcinoma	FGFR3	9	1	8	0	0	0	0	0	0	0	0	0	0
LUAD	Lung Adenocarcinoma	GNAS	12	0	11	1	0	0	0	0	0	0	0	0	0
LUAD	Lung Adenocarcinoma	H3F3A	3	0	1	1	0	0	1	0	0	0	0	0	0
LUAD	Lung Adenocarcinoma	H3F3B	5	0	3	0	0	0	2	0	0	0	0	0	0
LUAD	Lung Adenocarcinoma	HIST1H3B	9	1	8	0	0	0	0	0	0	0	0	0	0
LUAD	Lung Adenocarcinoma	HIST1H3C	7	0	6	0	0	0	0	0	0	0	0	1	0
LUAD	Lung Adenocarcinoma	HRAS	5	0	3	1	0	0	1	0	0	0	0	0	0
LUAD	Lung Adenocarcinoma	IDH1	7	0	5	0	0	0	1	2	0	0	0	0	0
LUAD	Lung Adenocarcinoma	IDH2	5	0	4	1	0	0	0	0	0	0	0	0	0
LUAD	Lung Adenocarcinoma	KIT	19	0	18	0	0	0	2	0	0	0	0	0	0
LUAD	Lung Adenocarcinoma	KRAS	342	0	338	0	0	0	0	0	0	0	4	0	1
LUAD	Lung Adenocarcinoma	MET	36	3	14	3	0	7	13	5	0	0	0	0	0
LUAD	Lung Adenocarcinoma	MLH1	13	0	9	2	0	1	2	0	0	0	0	0	0
LUAD	Lung Adenocarcinoma	MSH2	3	0	2	0	0	0	1	0	0	0	0	0	0
LUAD	Lung Adenocarcinoma	MSH6	10	1	9	0	0	0	0	0	0	0	0	0	0
LUAD	Lung Adenocarcinoma	NF1	87	23	38	26	0	7	10	13	0	0	0	0	0
LUAD	Lung Adenocarcinoma	NRAS	2	0	2	0	0	0	0	0	0	0	0	0	0
LUAD	Lung Adenocarcinoma	PIK3CA	43	0	40	1	1	0	3	0	0	0	0	0	0
LUAD	Lung Adenocarcinoma	PMS2	13	2	5	0	0	0	6	0	0	0	0	0	0
LUAD	Lung Adenocarcinoma	POLD1	20	1	13	1	0	1	3	2	0	0	0	0	0
LUAD	Lung Adenocarcinoma	POLE	31	2	21	3	0	0	7	2	0	0	0	0	0
LUAD	Lung Adenocarcinoma	RB1	35	6	7	14	0	3	4	3	0	0	0	0	0
LUAD	Lung Adenocarcinoma	RET	32	0	26	5	0	0	3	0	0	0	0	0	0
LUAD	Lung Adenocarcinoma	SDHA	21	4	14	0	0	0	1	2	0	0	0	0	0
LUAD	Lung Adenocarcinoma	SMARCA4	55	7	33	11	0	2	7	0	0	0	0	0	0
LUAD	Lung Adenocarcinoma	TERT promoter	20	0	0	0	0	0	0	0	20	0	0	0	0
LUAD	Lung Adenocarcinoma	TP53	361	44	242	56	7	7	26	11	0	2	0	0	0
LUAD	Lung Adenocarcinoma	TSC1	20	2	8	1	0	0	10	0	0	0	0	0	0
LUAD	Lung Adenocarcinoma	TSC2	27	3	13	2	0	3	6	0	0	0	0	0	0
LUSC	Lung Squamous Cell Carcinoma	ALK	37	9	23	2	0	0	5	0	0	0	0	0	0
LUSC	Lung Squamous Cell Carcinoma	APC	13	2	9	2	2	0	0	0	0	0	0	0	0
LUSC	Lung Squamous Cell Carcinoma	ATM	34	2	25	2	0	0	7	0	0	0	0	0	0
LUSC	Lung Squamous Cell Carcinoma	ATRX	27	2	21	2	0	1	3	0	0	0	0	0	0
LUSC	Lung Squamous Cell Carcinoma	BRAF	13	1	10	1	0	0	1	0	0	0	0	0	0
LUSC	Lung Squamous Cell Carcinoma	BRCA1	19	0	18	1	0	0	0	0	0	0	0	0	0
LUSC	Lung Squamous Cell Carcinoma	BRCA2	22	2	12	5	0	0	2	2	0	0	0	0	0
LUSC	Lung Squamous Cell Carcinoma	CDK12	9	1	8	0	0	0	1	0	0	0	0	0	0
LUSC	Lung Squamous Cell Carcinoma	CDKN2A	88	26	40	16	0	1	5	6	0	0	0	0	0
LUSC	Lung Squamous Cell Carcinoma	CTNNB1	5	1	4	0	0	0	0	0	0	0	0	0	0
LUSC	Lung Squamous Cell Carcinoma	EGFR	22	0	18	2	1	0	2	0	0	1	0	0	0
LUSC	Lung Squamous Cell Carcinoma	FGFR2	13	0	11	0	1	0	0	0	0	1	0	0	0
LUSC	Lung Squamous Cell Carcinoma	FGFR3	2	0	2	0	0	0	0	0	0	0	0	0	0
LUSC	Lung Squamous Cell Carcinoma	GNAS	3	0	2	0	0	0	2	0	0	0	0	0	0
LUSC	Lung Squamous Cell Carcinoma	H3F3A	2	0	2	0	0	0	0	0	0	0	0	0	0
LUSC	Lung Squamous Cell Carcinoma	H3F3B	2	0	2	0	0	0	0	0	0	0	0	0	0
LUSC	Lung Squamous Cell Carcinoma	HIST1H3B	7	0	7	0	0	0	0	0	0	0	0	0	0
LUSC	Lung Squamous Cell Carcinoma	HIST1H3C	2	1	1	0	0	0	0	0	0	0	0	0	0
LUSC	Lung Squamous Cell Carcinoma	HRAS	4	0	4	0	0	0	0	0	0	0	0	0	0
LUSC	Lung Squamous Cell Carcinoma	IDH1	5	0	5	0	0	0	0	0	0	0	0	0	0
LUSC	Lung Squamous Cell Carcinoma	IDH2	1	0	1	0	0	0	0	0	0	0	0	0	0
LUSC	Lung Squamous Cell Carcinoma	KIT	22	1	17	2	0	0	4	0	0	0	0	0	0
LUSC	Lung Squamous Cell Carcinoma	KRAS	24	0	24	0	0	0	0	0	0	0	0	0	0
LUSC	Lung Squamous Cell Carcinoma	MET	8	1	5	0	1	0	2	0	0	0	0	0	0
LUSC	Lung Squamous Cell Carcinoma	MLH1	7	0	2	4	0	0	0	1	0	0	0	0	0
LUSC	Lung Squamous Cell Carcinoma	MSH2	11	1	8	0	0	0	2	0	0	0	0	0	1
LUSC	Lung Squamous Cell Carcinoma	MSH6	10	2	7	1	0	0	0	0	0	0	0	0	0
LUSC	Lung Squamous Cell Carcinoma	NF1	55	9	22	13	0	7	6	4	0	0	0	0	0
LUSC	Lung Squamous Cell Carcinoma	NRAS	5	0	5	0	0	0	0	0	0	0	0	0	0
LUSC	Lung Squamous Cell Carcinoma	PIK3CA	66	0	64	0	1	0	4	0	0	0	0	0	0
LUSC	Lung Squamous Cell Carcinoma	PMS2	15	1	10	0	0	0	4	0	0	0	0	0	0
LUSC	Lung Squamous Cell Carcinoma	POLD1	29	1	23	0	0	0	6	0	0	0	1	0	0
LUSC	Lung Squamous Cell Carcinoma	POLE	20	0	11	3	0	0	7	0	0	0	0	0	0
LUSC	Lung Squamous Cell Carcinoma	RB1	42	14	8	14	0	1	6	8	0	0	0	0	0
LUSC	Lung Squamous Cell Carcinoma	RET	19	0	13	2	0	0	3	1	0	0	0	0	0
LUSC	Lung Squamous Cell Carcinoma	SDHA	16	4	10	2	0	0	1	0	0	0	0	0	0
LUSC	Lung Squamous Cell Carcinoma	SMARCA4	29	3	16	3	1	0	5	2	0	0	0	0	0
LUSC	Lung Squamous Cell Carcinoma	TERT promoter	7	0	0	0	0	0	0	0	7	0	0	0	0
LUSC	Lung Squamous Cell Carcinoma	TP53	397	52	248	64	7	18	22	30	0	0	2	0	0
LUSC	Lung Squamous Cell Carcinoma	TSC1	19	2	3	1	0	0	12	1	0	0	0	0	0
LUSC	Lung Squamous Cell Carcinoma	TSC2	10	2	6	1	0	0	2	0	0	0	0	0	0
MESO	Mesothelioma	CTNNB1	1	0	1	0	0	0	0	0	0	0	0	0	0
MESO	Mesothelioma	FGFR2	2	0	2	0	0	0	0	0	0	0	0	0	0
MESO	Mesothelioma	KRAS	1	0	1	0	0	0	0	0	0	0	0	0	0
MESO	Mesothelioma	MLH1	1	0	1	0	0	0	0	0	0	0	0	0	0
MESO	Mesothelioma	NF1	1	1	0	0	0	0	0	0	0	0	0	0	0
MESO	Mesothelioma	RB1	1	1	0	0	0	0	0	0	0	0	0	0	0
MESO	Mesothelioma	SDHA	1	0	0	1	0	0	0	0	0	0	0	0	0
MESO	Mesothelioma	SMARCA4	2	0	1	0	0	0	1	0	0	0	0	0	0
MESO	Mesothelioma	TERT promoter	5	0	0	0	0	0	0	0	5	0	0	0	0
MESO	Mesothelioma	TP53	3	1	1	0	1	0	1	0	0	0	0	0	0
MESO	Mesothelioma	TSC1	1	0	0	0	0	0	1	0	0	0	0	0	0
PAAD	Pancreatic Adenocarcinoma	ALK	1	1	0	0	0	0	0	0	0	0	0	0	0
PAAD	Pancreatic Adenocarcinoma	APC	4	2	0	3	0	0	0	0	0	0	0	0	0
PAAD	Pancreatic Adenocarcinoma	ATM	5	1	3	1	0	0	0	0	0	0	0	0	0
PAAD	Pancreatic Adenocarcinoma	BRAF	5	0	5	0	1	0	0	0	0	0	0	0	0
PAAD	Pancreatic Adenocarcinoma	BRCA1	1	0	0	0	0	0	1	0	0	0	0	0	0
PAAD	Pancreatic Adenocarcinoma	BRCA2	1	0	0	1	0	0	0	0	0	0	0	0	0
PAAD	Pancreatic Adenocarcinoma	CDKN2A	31	17	6	6	2	3	0	1	0	1	0	0	0
PAAD	Pancreatic Adenocarcinoma	FGFR2	2	0	2	0	0	0	0	0	0	0	0	0	0
PAAD	Pancreatic Adenocarcinoma	FGFR3	1	0	1	0	0	0	0	0	0	0	0	0	0
PAAD	Pancreatic Adenocarcinoma	GNAS	1	0	1	0	0	0	0	0	0	0	0	0	0
PAAD	Pancreatic Adenocarcinoma	IDH2	1	1	0	0	0	0	0	0	0	0	0	0	0
PAAD	Pancreatic Adenocarcinoma	KIT	3	0	3	0	0	0	0	0	0	0	0	0	0
PAAD	Pancreatic Adenocarcinoma	KRAS	79	0	79	0	0	0	0	0	0	0	0	0	0
PAAD	Pancreatic Adenocarcinoma	MSH2	3	3	0	0	0	0	3	0	0	0	0	0	0
PAAD	Pancreatic Adenocarcinoma	MSH6	1	1	0	0	0	0	0	0	0	0	0	0	0
PAAD	Pancreatic Adenocarcinoma	NF1	2	0	1	1	0	0	0	0	0	0	0	0	0
PAAD	Pancreatic Adenocarcinoma	POLD1	2	0	2	0	0	0	0	0	0	0	0	0	0
PAAD	Pancreatic Adenocarcinoma	POLE	2	0	2	0	0	0	1	0	0	0	0	0	0
PAAD	Pancreatic Adenocarcinoma	SDHA	2	1	1	0	0	0	0	0	0	0	0	0	0
PAAD	Pancreatic Adenocarcinoma	SMARCA4	2	0	2	0	0	0	0	0	0	0	0	0	0
PAAD	Pancreatic Adenocarcinoma	TP53	61	4	42	9	0	3	2	2	0	0	1	0	0
PAAD	Pancreatic Adenocarcinoma	TSC1	2	0	1	0	0	0	1	0	0	0	0	0	0
PRAD	Prostate Adenocarcinoma	ALK	15	9	7	0	0	0	2	0	0	0	0	0	0
PRAD	Prostate Adenocarcinoma	APC	18	9	3	8	0	0	0	0	0	0	0	0	0
PRAD	Prostate Adenocarcinoma	ATM	12	3	7	0	0	1	3	0	0	0	0	0	0
PRAD	Prostate Adenocarcinoma	ATRX	4	1	2	0	0	0	1	0	0	0	0	0	0
PRAD	Prostate Adenocarcinoma	BRAF	6	0	5	0	0	0	1	0	0	0	0	0	0
PRAD	Prostate Adenocarcinoma	BRCA1	2	0	1	0	0	0	1	0	0	0	0	0	0
PRAD	Prostate Adenocarcinoma	BRCA2	5	2	3	0	0	0	0	0	0	0	0	0	0
PRAD	Prostate Adenocarcinoma	CDK12	12	7	4	4	1	1	0	1	0	0	0	0	0
PRAD	Prostate Adenocarcinoma	CDKN2A	2	0	1	0	0	0	0	1	0	0	0	0	0
PRAD	Prostate Adenocarcinoma	CTNNB1	13	0	13	0	0	0	0	0	0	0	0	0	0
PRAD	Prostate Adenocarcinoma	EGFR	1	0	1	0	0	0	0	0	0	0	0	0	0
PRAD	Prostate Adenocarcinoma	FGFR2	2	0	2	0	0	0	0	0	0	0	0	0	0
PRAD	Prostate Adenocarcinoma	H3F3A	2	0	2	0	0	0	0	0	0	0	0	0	0
PRAD	Prostate Adenocarcinoma	H3F3B	1	0	1	0	0	0	0	0	0	0	0	0	0
PRAD	Prostate Adenocarcinoma	HRAS	2	0	2	0	0	0	0	0	0	0	0	0	0
PRAD	Prostate Adenocarcinoma	IDH1	3	0	3	0	0	0	0	0	0	0	0	0	0
PRAD	Prostate Adenocarcinoma	IDH2	1	1	0	0	0	0	0	0	0	0	0	0	0
PRAD	Prostate Adenocarcinoma	KRAS	2	0	2	0	0	0	0	0	0	0	0	0	0
PRAD	Prostate Adenocarcinoma	MET	3	0	3	0	0	0	1	0	0	0	0	0	0
PRAD	Prostate Adenocarcinoma	MSH2	8	3	2	1	0	3	3	0	0	0	0	0	0
PRAD	Prostate Adenocarcinoma	MSH6	5	0	5	0	0	0	0	0	0	0	0	0	0
PRAD	Prostate Adenocarcinoma	NF1	5	1	4	0	0	0	0	1	0	0	0	0	0
PRAD	Prostate Adenocarcinoma	PIK3CA	17	0	16	0	1	0	0	0	0	0	0	0	0
PRAD	Prostate Adenocarcinoma	PMS2	7	0	2	0	0	0	5	0	0	0	0	0	0
PRAD	Prostate Adenocarcinoma	POLD1	2	0	1	0	0	0	0	1	0	0	0	0	0
PRAD	Prostate Adenocarcinoma	POLE	17	1	2	0	0	0	13	1	0	0	0	0	0
PRAD	Prostate Adenocarcinoma	RB1	1	0	1	0	0	0	0	0	0	0	0	0	0
PRAD	Prostate Adenocarcinoma	RET	2	0	2	0	0	0	0	0	0	0	0	0	0
PRAD	Prostate Adenocarcinoma	SDHA	9	7	2	0	0	0	0	0	0	0	0	0	0
PRAD	Prostate Adenocarcinoma	SMARCA4	2	0	2	0	0	0	0	0	0	0	0	0	0
PRAD	Prostate Adenocarcinoma	TP53	34	4	20	6	1	1	0	2	0	0	0	0	0
PRAD	Prostate Adenocarcinoma	TSC1	16	0	3	0	0	0	13	0	0	0	0	0	0
PRAD	Prostate Adenocarcinoma	TSC2	3	0	2	1	0	0	0	0	0	0	0	0	0
READ	Rectum Adenocarcinoma	ALK	38	7	29	1	0	0	3	0	0	0	0	0	0
READ	Rectum Adenocarcinoma	APC	722	351	38	467	4	13	103	8	0	0	1	0	0
READ	Rectum Adenocarcinoma	ATM	73	13	47	14	1	2	6	6	0	4	0	1	0
READ	Rectum Adenocarcinoma	ATRX	33	3	19	0	1	0	11	2	0	0	0	0	0
READ	Rectum Adenocarcinoma	BRAF	39	2	34	0	1	0	4	0	0	2	0	0	0
READ	Rectum Adenocarcinoma	BRCA1	12	2	6	2	0	0	2	1	0	0	0	0	0
READ	Rectum Adenocarcinoma	BRCA2	30	3	24	4	0	0	4	0	0	0	0	0	0
READ	Rectum Adenocarcinoma	CDK12	16	3	11	1	0	0	2	0	0	1	0	0	0
READ	Rectum Adenocarcinoma	CDKN2A	5	0	4	1	0	0	0	0	0	0	0	0	0
READ	Rectum Adenocarcinoma	CTNNB1	25	0	18	4	2	0	1	0	0	0	0	0	0
READ	Rectum Adenocarcinoma	EGFR	11	0	11	0	0	0	2	0	0	0	0	0	0
READ	Rectum Adenocarcinoma	FGFR2	9	1	8	0	0	0	0	0	0	0	0	0	0
READ	Rectum Adenocarcinoma	FGFR3	8	0	5	0	1	0	2	0	0	0	0	0	0
READ	Rectum Adenocarcinoma	GNAS	22	0	19	1	0	0	2	0	0	0	0	0	0
READ	Rectum Adenocarcinoma	H3F3B	1	0	0	0	0	0	1	0	0	0	0	0	0
READ	Rectum Adenocarcinoma	HIST1H3B	2	2	0	0	0	0	0	0	0	0	0	0	0
READ	Rectum Adenocarcinoma	HIST1H3C	3	0	3	0	0	0	0	0	0	0	0	0	0
READ	Rectum Adenocarcinoma	HRAS	5	0	3	1	0	0	2	0	0	0	0	0	0
READ	Rectum Adenocarcinoma	IDH1	4	0	4	0	0	0	1	0	0	0	0	0	0
READ	Rectum Adenocarcinoma	IDH2	7	2	5	0	0	0	1	0	0	0	0	0	0
READ	Rectum Adenocarcinoma	KIT	21	0	21	0	0	0	1	0	0	0	0	0	0
READ	Rectum Adenocarcinoma	KRAS	332	0	332	0	0	0	0	0	0	0	0	0	0
READ	Rectum Adenocarcinoma	MET	15	0	14	1	0	0	2	0	0	0	0	0	0
READ	Rectum Adenocarcinoma	MLH1	12	2	6	2	0	0	5	1	0	0	0	0	0
READ	Rectum Adenocarcinoma	MSH2	12	5	4	0	0	2	6	0	0	0	0	0	0
READ	Rectum Adenocarcinoma	MSH6	16	11	5	2	0	0	1	0	0	0	0	0	0
READ	Rectum Adenocarcinoma	NF1	28	4	18	4	0	0	3	0	0	0	0	0	0
READ	Rectum Adenocarcinoma	NRAS	41	0	40	0	0	0	1	0	0	0	0	0	0
READ	Rectum Adenocarcinoma	PIK3CA	112	1	102	4	6	0	2	0	0	1	0	0	0
READ	Rectum Adenocarcinoma	PMS2	11	0	5	1	0	1	4	0	0	0	0	0	0
READ	Rectum Adenocarcinoma	POLD1	10	0	10	0	0	0	3	0	0	0	0	0	0
READ	Rectum Adenocarcinoma	POLE	34	2	22	2	1	0	13	1	0	0	0	0	0
READ	Rectum Adenocarcinoma	RB1	18	3	11	2	1	1	3	0	0	0	0	0	0
READ	Rectum Adenocarcinoma	RET	17	0	15	1	0	0	1	0	0	0	0	0	0
READ	Rectum Adenocarcinoma	SDHA	9	4	4	0	0	0	0	1	0	0	0	0	0
READ	Rectum Adenocarcinoma	SMARCA4	26	2	21	2	0	0	1	1	0	0	0	0	0
READ	Rectum Adenocarcinoma	TERT promoter	3	0	0	0	0	0	0	0	3	0	0	0	0
READ	Rectum Adenocarcinoma	TP53	646	75	435	78	18	23	30	21	0	8	1	0	1
READ	Rectum Adenocarcinoma	TSC1	20	1	7	1	0	0	13	0	0	0	0	0	0
READ	Rectum Adenocarcinoma	TSC2	18	1	15	2	0	0	3	1	0	0	0	0	0
SARC	Sarcoma	ALK	28	8	17	1	0	2	0	0	0	0	0	0	0
SARC	Sarcoma	APC	10	0	9	1	0	0	0	0	0	0	0	0	0
SARC	Sarcoma	ATM	21	1	14	5	0	1	1	0	0	0	0	0	0
SARC	Sarcoma	ATRX	140	58	34	38	5	1	6	9	0	0	0	0	0
SARC	Sarcoma	BRAF	6	0	1	0	0	0	5	0	0	0	0	0	0
SARC	Sarcoma	BRCA1	4	2	2	0	0	0	0	0	0	0	0	0	0
SARC	Sarcoma	BRCA2	21	5	16	1	0	0	1	0	0	0	0	0	0
SARC	Sarcoma	CDK12	7	1	5	0	0	0	1	0	0	0	0	0	0
SARC	Sarcoma	CDKN2A	18	7	2	12	0	0	0	1	0	0	0	0	0
SARC	Sarcoma	CTNNB1	14	4	13	5	0	0	1	0	0	0	0	0	0
SARC	Sarcoma	EGFR	14	0	9	0	0	1	4	0	0	1	0	0	0
SARC	Sarcoma	FGFR2	3	0	3	0	0	0	0	0	0	0	0	0	0
SARC	Sarcoma	FGFR3	10	0	9	0	0	0	1	0	0	0	0	0	0
SARC	Sarcoma	GNAS	21	0	20	0	0	0	1	0	0	0	0	0	0
SARC	Sarcoma	H3F3A	17	0	17	0	0	0	0	0	0	0	0	0	0
SARC	Sarcoma	HIST1H3B	1	0	1	0	0	0	0	0	0	0	0	0	0
SARC	Sarcoma	HRAS	4	0	3	0	0	0	0	0	0	1	0	0	0
SARC	Sarcoma	IDH1	102	0	102	0	0	0	0	0	0	0	0	0	0
SARC	Sarcoma	IDH2	25	0	25	0	0	0	0	0	0	0	0	0	0
SARC	Sarcoma	KIT	7	0	6	0	0	0	2	0	0	0	0	0	0
SARC	Sarcoma	KRAS	6	1	3	0	1	1	0	0	0	0	0	0	0
SARC	Sarcoma	MET	23	1	19	6	0	0	0	0	0	0	0	0	0
SARC	Sarcoma	MLH1	10	2	5	0	0	0	6	0	0	0	0	0	0
SARC	Sarcoma	MSH2	17	6	11	0	0	0	6	0	0	0	0	0	0
SARC	Sarcoma	MSH6	9	6	1	0	1	0	0	0	0	0	1	0	0
SARC	Sarcoma	NF1	67	18	15	24	0	3	8	0	0	0	0	1	0
SARC	Sarcoma	NRAS	13	0	9	1	0	0	3	0	0	0	0	0	0
SARC	Sarcoma	PIK3CA	39	0	36	0	3	0	2	0	0	0	0	0	0
SARC	Sarcoma	PMS2	9	0	8	0	0	0	1	0	0	0	0	0	0
SARC	Sarcoma	POLD1	13	0	12	0	0	0	0	1	0	0	0	0	0
SARC	Sarcoma	POLE	30	1	16	1	0	0	12	0	0	0	0	0	0
SARC	Sarcoma	RB1	131	52	11	32	1	26	8	7	0	0	0	0	0
SARC	Sarcoma	RET	9	0	9	0	0	0	0	0	0	0	0	0	0
SARC	Sarcoma	SDHA	19	13	6	0	0	0	0	0	0	0	0	0	0
SARC	Sarcoma	SMARCA4	12	0	10	0	0	0	2	0	0	0	0	0	0
SARC	Sarcoma	TERT promoter	91	0	0	0	0	0	0	0	91	0	0	0	0
SARC	Sarcoma	TP53	327	44	198	52	5	22	15	7	0	1	2	0	0
SARC	Sarcoma	TSC1	43	8	11	4	0	0	23	0	0	0	0	0	0
SARC	Sarcoma	TSC2	12	2	8	1	0	2	0	0	0	0	0	0	0
SKCM	Skin Cutaneous Melanoma	ALK	32	4	26	0	0	0	7	0	0	0	0	0	0
SKCM	Skin Cutaneous Melanoma	APC	27	1	25	4	0	0	2	0	0	0	0	0	0
SKCM	Skin Cutaneous Melanoma	ATM	31	1	24	5	0	0	1	1	0	0	0	0	0
SKCM	Skin Cutaneous Melanoma	ATRX	27	0	26	1	0	0	6	0	0	0	0	0	0
SKCM	Skin Cutaneous Melanoma	BRAF	144	1	126	1	1	0	2	0	0	0	17	0	0
SKCM	Skin Cutaneous Melanoma	BRCA1	12	0	11	0	0	0	2	0	0	0	0	0	0
SKCM	Skin Cutaneous Melanoma	BRCA2	25	0	22	1	0	0	2	0	0	0	0	0	0
SKCM	Skin Cutaneous Melanoma	CDK12	14	1	13	0	0	0	0	0	0	0	0	0	0
SKCM	Skin Cutaneous Melanoma	CDKN2A	44	10	18	16	2	2	5	4	0	0	2	0	0
SKCM	Skin Cutaneous Melanoma	CTNNB1	10	1	7	1	0	0	1	0	0	0	0	0	0
SKCM	Skin Cutaneous Melanoma	EGFR	20	0	13	0	0	1	10	1	0	0	0	0	0
SKCM	Skin Cutaneous Melanoma	FGFR2	25	0	21	2	0	0	3	0	0	0	0	0	0
SKCM	Skin Cutaneous Melanoma	FGFR3	10	0	9	1	0	0	1	0	0	0	0	0	0
SKCM	Skin Cutaneous Melanoma	GNAS	4	0	3	0	0	0	1	0	0	0	0	0	0
SKCM	Skin Cutaneous Melanoma	H3F3B	5	2	3	0	0	0	0	0	0	0	0	0	0
SKCM	Skin Cutaneous Melanoma	HIST1H3B	4	0	4	0	0	0	0	0	0	0	0	0	0
SKCM	Skin Cutaneous Melanoma	HIST1H3C	2	0	1	1	0	0	0	0	0	0	0	0	0
SKCM	Skin Cutaneous Melanoma	HRAS	8	0	8	0	0	0	0	0	0	0	0	0	0
SKCM	Skin Cutaneous Melanoma	IDH1	8	0	6	0	0	0	2	0	0	0	0	0	0
SKCM	Skin Cutaneous Melanoma	IDH2	4	0	2	1	0	0	1	0	0	0	0	0	0
SKCM	Skin Cutaneous Melanoma	KIT	15	0	13	0	0	0	2	0	0	0	0	0	0
SKCM	Skin Cutaneous Melanoma	KRAS	6	0	5	0	0	0	1	0	0	0	0	0	0
SKCM	Skin Cutaneous Melanoma	MET	36	0	29	3	0	0	7	0	0	0	0	1	0
SKCM	Skin Cutaneous Melanoma	MLH1	7	0	4	0	0	0	3	0	0	0	0	0	0
SKCM	Skin Cutaneous Melanoma	MSH2	5	0	5	0	0	0	0	0	0	0	0	0	0
SKCM	Skin Cutaneous Melanoma	MSH6	7	0	5	0	2	0	0	0	0	0	0	0	0
SKCM	Skin Cutaneous Melanoma	NF1	57	4	27	21	0	3	11	3	0	0	0	0	0
SKCM	Skin Cutaneous Melanoma	NRAS	97	0	95	2	0	0	0	0	0	1	0	0	0
SKCM	Skin Cutaneous Melanoma	PIK3CA	13	1	9	1	1	0	1	0	0	0	0	0	0
SKCM	Skin Cutaneous Melanoma	PMS2	3	0	2	1	0	0	0	0	0	0	0	0	0
SKCM	Skin Cutaneous Melanoma	POLD1	11	0	9	0	0	0	4	0	0	0	0	0	0
SKCM	Skin Cutaneous Melanoma	POLE	21	0	12	3	0	0	9	0	0	0	0	0	0
SKCM	Skin Cutaneous Melanoma	RB1	19	2	7	8	0	2	4	2	0	0	0	0	0
SKCM	Skin Cutaneous Melanoma	RET	21	0	16	1	0	0	4	1	0	0	0	0	0
SKCM	Skin Cutaneous Melanoma	SDHA	17	3	12	0	0	0	4	0	0	0	0	0	0
SKCM	Skin Cutaneous Melanoma	SMARCA4	27	1	20	3	0	0	3	0	0	0	1	0	0
SKCM	Skin Cutaneous Melanoma	TERT promoter	204	0	0	0	0	0	0	0	204	0	0	0	0
SKCM	Skin Cutaneous Melanoma	TP53	71	6	39	18	2	2	8	1	0	0	4	0	0
SKCM	Skin Cutaneous Melanoma	TSC1	14	0	7	4	0	0	3	0	0	0	0	0	0
SKCM	Skin Cutaneous Melanoma	TSC2	20	0	17	1	0	2	1	0	0	0	0	0	0
STAD	Stomach Adenocarcinoma	ALK	3	1	2	0	0	0	0	0	0	0	0	0	0
STAD	Stomach Adenocarcinoma	APC	9	4	3	3	0	0	0	0	0	0	0	0	0
STAD	Stomach Adenocarcinoma	ATM	7	1	5	1	0	0	2	0	0	0	0	0	0
STAD	Stomach Adenocarcinoma	ATRX	4	1	1	0	0	0	2	0	0	0	0	0	0
STAD	Stomach Adenocarcinoma	BRAF	6	0	2	0	0	0	4	0	0	0	0	0	0
STAD	Stomach Adenocarcinoma	BRCA1	3	1	2	0	0	0	1	0	0	0	0	0	0
STAD	Stomach Adenocarcinoma	BRCA2	8	4	3	1	0	0	1	0	0	0	0	0	0
STAD	Stomach Adenocarcinoma	CDK12	1	0	1	0	0	0	0	0	0	0	0	0	0
STAD	Stomach Adenocarcinoma	CDKN2A	5	2	1	1	0	1	0	0	0	0	0	0	0
STAD	Stomach Adenocarcinoma	CTNNB1	1	0	1	0	0	0	0	0	0	0	0	0	0
STAD	Stomach Adenocarcinoma	EGFR	2	1	1	0	0	0	1	0	0	0	0	0	0
STAD	Stomach Adenocarcinoma	FGFR2	2	0	2	0	0	0	1	0	0	0	0	0	0
STAD	Stomach Adenocarcinoma	FGFR3	2	0	2	0	0	0	1	0	0	0	0	0	0
STAD	Stomach Adenocarcinoma	GNAS	2	0	2	0	0	0	0	0	0	0	0	0	0
STAD	Stomach Adenocarcinoma	HIST1H3C	1	0	1	0	0	0	0	0	0	0	0	0	0
STAD	Stomach Adenocarcinoma	IDH1	1	0	1	0	0	0	0	0	0	0	0	0	0
STAD	Stomach Adenocarcinoma	KIT	8	1	4	0	3	1	0	1	0	0	0	0	0
STAD	Stomach Adenocarcinoma	KRAS	2	0	2	0	0	0	0	0	0	0	0	0	0
STAD	Stomach Adenocarcinoma	MET	2	0	0	1	0	0	1	0	0	0	0	0	0
STAD	Stomach Adenocarcinoma	MLH1	4	0	4	0	0	0	1	0	0	0	0	0	0
STAD	Stomach Adenocarcinoma	MSH2	1	0	1	0	0	0	0	0	0	0	0	0	0
STAD	Stomach Adenocarcinoma	MSH6	8	7	0	0	1	0	0	0	0	0	0	0	0
STAD	Stomach Adenocarcinoma	NF1	9	4	2	2	0	0	5	0	0	0	0	0	0
STAD	Stomach Adenocarcinoma	NRAS	2	0	2	0	0	0	0	0	0	0	0	0	0
STAD	Stomach Adenocarcinoma	PIK3CA	15	1	14	0	1	0	0	0	0	0	0	0	0
STAD	Stomach Adenocarcinoma	PMS2	4	1	1	0	0	0	1	0	0	0	1	0	0
STAD	Stomach Adenocarcinoma	POLD1	1	0	1	0	0	0	0	0	0	0	0	0	0
STAD	Stomach Adenocarcinoma	POLE	11	1	5	0	0	0	6	0	0	0	0	0	0
STAD	Stomach Adenocarcinoma	RB1	3	0	0	1	1	0	2	0	0	0	1	0	0
STAD	Stomach Adenocarcinoma	RET	3	0	3	0	0	0	1	0	0	0	0	0	0
STAD	Stomach Adenocarcinoma	SMARCA4	10	1	8	1	0	0	1	0	0	0	0	0	0
STAD	Stomach Adenocarcinoma	TP53	62	6	41	7	1	4	2	2	0	0	0	0	0
STAD	Stomach Adenocarcinoma	TSC1	6	1	4	0	0	1	0	0	0	0	0	0	0
STAD	Stomach Adenocarcinoma	TSC2	5	0	5	0	0	0	0	0	0	0	0	0	0
TGCT	Testicular Germ Cell Tumours	BRAF	2	0	1	0	0	0	1	0	0	0	0	0	0
TGCT	Testicular Germ Cell Tumours	EGFR	1	1	0	0	0	0	0	0	0	0	0	0	0
TGCT	Testicular Germ Cell Tumours	H3F3A	1	0	0	0	0	1	0	0	0	0	0	0	0
TGCT	Testicular Germ Cell Tumours	IDH2	1	0	1	0	0	0	0	0	0	0	0	0	0
TGCT	Testicular Germ Cell Tumours	KIT	16	0	16	0	0	0	1	0	0	0	0	0	0
TGCT	Testicular Germ Cell Tumours	KRAS	5	0	4	0	0	0	0	0	0	1	0	0	0
TGCT	Testicular Germ Cell Tumours	MSH2	1	0	1	0	0	0	0	0	0	0	0	0	0
TGCT	Testicular Germ Cell Tumours	NRAS	3	0	3	0	0	0	0	0	0	0	0	0	0
TGCT	Testicular Germ Cell Tumours	PIK3CA	1	0	1	0	0	0	0	0	0	0	0	0	0
TGCT	Testicular Germ Cell Tumours	PMS2	1	0	1	0	0	0	0	0	0	0	0	0	0
TGCT	Testicular Germ Cell Tumours	POLD1	1	0	0	0	0	0	1	0	0	0	0	0	0
TGCT	Testicular Germ Cell Tumours	TSC1	1	0	0	0	0	0	1	0	0	0	0	0	0
UCEC	Uterine Corpus Endometrial Carcinoma	ALK	76	8	65	8	0	1	15	1	0	0	0	0	0
UCEC	Uterine Corpus Endometrial Carcinoma	APC	109	18	86	35	0	3	6	0	0	0	0	0	0
UCEC	Uterine Corpus Endometrial Carcinoma	ATM	144	30	85	36	1	4	45	4	0	0	0	0	0
UCEC	Uterine Corpus Endometrial Carcinoma	ATRX	104	18	74	28	2	3	25	4	0	0	0	0	0
UCEC	Uterine Corpus Endometrial Carcinoma	BRAF	66	8	24	6	0	0	32	1	0	0	0	0	0
UCEC	Uterine Corpus Endometrial Carcinoma	BRCA1	61	11	44	4	0	1	10	1	0	0	0	0	1
UCEC	Uterine Corpus Endometrial Carcinoma	BRCA2	98	31	68	18	2	0	6	2	0	0	0	0	0
UCEC	Uterine Corpus Endometrial Carcinoma	CDK12	41	6	31	3	0	0	2	1	0	0	0	0	0
UCEC	Uterine Corpus Endometrial Carcinoma	CDKN2A	34	9	19	7	1	0	0	0	0	0	0	0	0
UCEC	Uterine Corpus Endometrial Carcinoma	CTNNB1	191	1	178	2	4	0	13	1	0	1	1	0	0
UCEC	Uterine Corpus Endometrial Carcinoma	EGFR	50	5	42	3	0	0	6	0	0	2	0	0	0
UCEC	Uterine Corpus Endometrial Carcinoma	FGFR2	138	4	126	5	1	0	9	0	0	2	0	0	0
UCEC	Uterine Corpus Endometrial Carcinoma	FGFR3	43	5	34	1	0	0	11	1	0	0	0	0	0
UCEC	Uterine Corpus Endometrial Carcinoma	GNAS	39	4	31	1	0	0	5	0	0	0	0	0	0
UCEC	Uterine Corpus Endometrial Carcinoma	H3F3A	10	1	9	0	0	0	0	0	0	0	0	0	0
UCEC	Uterine Corpus Endometrial Carcinoma	H3F3B	7	0	6	0	0	0	0	1	0	0	0	1	0
UCEC	Uterine Corpus Endometrial Carcinoma	HIST1H3B	10	1	9	0	0	0	0	0	0	0	0	0	0
UCEC	Uterine Corpus Endometrial Carcinoma	HIST1H3C	8	0	7	0	0	0	0	0	0	0	0	0	1
UCEC	Uterine Corpus Endometrial Carcinoma	HRAS	17	2	15	0	0	0	2	0	0	0	0	0	0
UCEC	Uterine Corpus Endometrial Carcinoma	IDH1	24	4	17	0	0	0	4	0	0	0	0	0	0
UCEC	Uterine Corpus Endometrial Carcinoma	IDH2	21	2	15	0	0	1	5	1	0	0	0	0	0
UCEC	Uterine Corpus Endometrial Carcinoma	KIT	47	0	45	5	0	0	12	0	0	0	0	0	0
UCEC	Uterine Corpus Endometrial Carcinoma	KRAS	142	1	139	1	0	0	1	0	0	0	2	1	0
UCEC	Uterine Corpus Endometrial Carcinoma	MET	54	3	40	10	0	0	7	1	0	0	0	0	0
UCEC	Uterine Corpus Endometrial Carcinoma	MLH1	46	8	27	1	1	0	16	1	0	0	0	0	0
UCEC	Uterine Corpus Endometrial Carcinoma	MSH2	63	15	37	17	0	4	9	0	0	0	0	0	0
UCEC	Uterine Corpus Endometrial Carcinoma	MSH6	106	53	58	19	1	0	4	0	0	1	0	0	0
UCEC	Uterine Corpus Endometrial Carcinoma	NF1	120	40	70	39	0	5	26	8	0	0	0	0	0
UCEC	Uterine Corpus Endometrial Carcinoma	NRAS	33	0	28	1	0	0	6	0	0	0	0	0	0
UCEC	Uterine Corpus Endometrial Carcinoma	PIK3CA	378	5	359	6	17	1	21	0	0	2	1	0	1
UCEC	Uterine Corpus Endometrial Carcinoma	PMS2	68	4	38	3	0	2	30	0	0	0	0	1	0
UCEC	Uterine Corpus Endometrial Carcinoma	POLD1	78	11	55	0	1	0	13	12	0	0	0	0	0
UCEC	Uterine Corpus Endometrial Carcinoma	POLE	177	9	94	2	1	0	111	1	0	0	0	0	0
UCEC	Uterine Corpus Endometrial Carcinoma	RB1	74	17	39	23	1	4	16	3	0	0	0	0	0
UCEC	Uterine Corpus Endometrial Carcinoma	RET	56	1	48	3	0	0	13	0	0	0	0	0	0
UCEC	Uterine Corpus Endometrial Carcinoma	SDHA	38	6	28	2	0	2	2	1	0	0	0	0	0
UCEC	Uterine Corpus Endometrial Carcinoma	SMARCA4	75	11	62	10	3	6	8	3	0	0	0	0	0
UCEC	Uterine Corpus Endometrial Carcinoma	TERT promoter	8	0	0	0	0	0	0	0	8	0	0	0	0
UCEC	Uterine Corpus Endometrial Carcinoma	TP53	176	16	135	19	5	3	10	4	0	0	0	0	0
UCEC	Uterine Corpus Endometrial Carcinoma	TSC1	84	11	46	14	3	0	26	1	0	0	0	0	0
UCEC	Uterine Corpus Endometrial Carcinoma	TSC2	66	5	48	6	0	1	23	0	0	0	0	0	0
UCESC	Uterine Corpus Endometrial Serous Carcinoma	ALK	9	4	5	0	0	0	0	1	0	0	0	0	0
UCESC	Uterine Corpus Endometrial Serous Carcinoma	APC	5	0	5	2	0	0	2	0	0	0	0	0	0
UCESC	Uterine Corpus Endometrial Serous Carcinoma	ATM	6	0	6	3	0	0	4	1	0	0	0	0	0
UCESC	Uterine Corpus Endometrial Serous Carcinoma	ATRX	10	1	6	4	0	0	3	0	0	0	0	0	0
UCESC	Uterine Corpus Endometrial Serous Carcinoma	BRAF	5	0	4	0	1	0	1	0	0	0	0	0	0
UCESC	Uterine Corpus Endometrial Serous Carcinoma	BRCA1	5	1	4	0	0	0	2	0	0	0	0	0	0
UCESC	Uterine Corpus Endometrial Serous Carcinoma	BRCA2	8	1	7	2	0	0	1	0	0	0	0	0	0
UCESC	Uterine Corpus Endometrial Serous Carcinoma	CDK12	5	0	4	2	0	1	1	0	0	0	0	0	0
UCESC	Uterine Corpus Endometrial Serous Carcinoma	CDKN2A	3	0	3	0	0	0	0	0	0	0	0	0	0
UCESC	Uterine Corpus Endometrial Serous Carcinoma	CTNNB1	3	0	3	1	0	0	0	0	0	0	0	0	0
UCESC	Uterine Corpus Endometrial Serous Carcinoma	EGFR	4	0	4	1	0	0	1	0	0	0	0	0	0
UCESC	Uterine Corpus Endometrial Serous Carcinoma	FGFR2	6	0	4	0	0	0	2	0	0	0	0	0	0
UCESC	Uterine Corpus Endometrial Serous Carcinoma	FGFR3	6	0	6	0	0	0	2	0	0	0	0	0	0
UCESC	Uterine Corpus Endometrial Serous Carcinoma	GNAS	2	0	1	0	0	0	0	1	0	0	0	0	0
UCESC	Uterine Corpus Endometrial Serous Carcinoma	H3F3A	1	0	1	0	0	0	0	0	0	0	0	0	0
UCESC	Uterine Corpus Endometrial Serous Carcinoma	HIST1H3B	1	0	1	0	0	0	0	0	0	0	0	0	0
UCESC	Uterine Corpus Endometrial Serous Carcinoma	HIST1H3C	3	0	3	0	0	0	0	0	0	0	0	0	0
UCESC	Uterine Corpus Endometrial Serous Carcinoma	HRAS	1	0	1	0	0	0	0	0	0	0	0	0	0
UCESC	Uterine Corpus Endometrial Serous Carcinoma	IDH1	2	0	2	0	0	0	0	0	0	0	0	0	0
UCESC	Uterine Corpus Endometrial Serous Carcinoma	IDH2	2	0	1	1	0	0	0	0	0	0	0	0	0
UCESC	Uterine Corpus Endometrial Serous Carcinoma	KIT	4	0	4	0	0	0	0	0	0	0	0	0	0
UCESC	Uterine Corpus Endometrial Serous Carcinoma	KRAS	7	0	5	1	0	0	1	0	0	0	0	0	0
UCESC	Uterine Corpus Endometrial Serous Carcinoma	MET	4	0	4	1	0	0	0	0	0	0	0	0	0
UCESC	Uterine Corpus Endometrial Serous Carcinoma	MLH1	2	0	1	0	0	0	2	0	0	0	0	0	0
UCESC	Uterine Corpus Endometrial Serous Carcinoma	MSH2	3	0	3	1	0	0	0	0	0	0	0	0	0
UCESC	Uterine Corpus Endometrial Serous Carcinoma	MSH6	10	6	8	2	0	0	1	0	0	0	0	0	0
UCESC	Uterine Corpus Endometrial Serous Carcinoma	NF1	11	3	7	5	0	1	4	0	0	0	0	0	0
UCESC	Uterine Corpus Endometrial Serous Carcinoma	NRAS	2	0	2	0	0	0	0	0	0	0	0	0	0
UCESC	Uterine Corpus Endometrial Serous Carcinoma	PIK3CA	43	0	41	2	2	0	2	1	0	0	0	0	0
UCESC	Uterine Corpus Endometrial Serous Carcinoma	PMS2	3	0	1	0	0	0	2	0	0	0	0	0	0
UCESC	Uterine Corpus Endometrial Serous Carcinoma	POLD1	4	0	3	0	0	0	2	0	0	0	0	0	0
UCESC	Uterine Corpus Endometrial Serous Carcinoma	POLE	10	0	7	0	0	0	5	2	0	0	0	0	0
UCESC	Uterine Corpus Endometrial Serous Carcinoma	RB1	6	1	3	0	0	2	1	2	0	0	0	0	0
UCESC	Uterine Corpus Endometrial Serous Carcinoma	RET	7	0	6	0	0	0	3	0	0	0	0	0	0
UCESC	Uterine Corpus Endometrial Serous Carcinoma	SDHA	8	1	4	1	0	0	4	1	0	0	0	0	0
UCESC	Uterine Corpus Endometrial Serous Carcinoma	SMARCA4	6	0	6	1	0	0	0	0	0	0	0	0	0
UCESC	Uterine Corpus Endometrial Serous Carcinoma	TERT promoter	3	0	0	0	0	0	0	0	3	0	0	0	0
UCESC	Uterine Corpus Endometrial Serous Carcinoma	TP53	104	3	92	8	2	1	4	4	0	0	1	0	0
UCESC	Uterine Corpus Endometrial Serous Carcinoma	TSC1	7	0	3	1	0	0	4	0	0	0	0	0	0
UCESC	Uterine Corpus Endometrial Serous Carcinoma	TSC2	5	0	5	0	0	0	1	0	0	0	0	0	0
UVM	Uveal Melanoma	POLE	1	0	0	0	0	0	1	0	0	0	0	0	0
UVM	Uveal Melanoma	SMARCA4	1	0	1	0	0	0	0	0	0	0	0	0	0

## Sheet: Table S9
pan_cancer_code	pan_cancer_code_definition	gene	role_in_cancer	LOH_plus_small_var	LOSS	GAIN	onc	tsg_loss	tsg_loh_plus_small_var	total_var
BLCA	Bladder Urothelial Carcinoma	APC	tsg	4	1	0	0	1	4	5
BLCA	Bladder Urothelial Carcinoma	ATM	tsg	7	0	0	0	0	7	7
BLCA	Bladder Urothelial Carcinoma	ATRX	tsg	3	64	0	0	64	3	67
BLCA	Bladder Urothelial Carcinoma	BRAF	onc	0	0	1	1	0	0	1
BLCA	Bladder Urothelial Carcinoma	BRCA1	tsg	0	1	0	0	1	0	1
BLCA	Bladder Urothelial Carcinoma	BRCA2	tsg	2	0	0	0	0	2	2
BLCA	Bladder Urothelial Carcinoma	CDK12	tsg	1	3	0	0	3	1	4
BLCA	Bladder Urothelial Carcinoma	CDKN2A	tsg	10	60	0	0	60	10	70
BLCA	Bladder Urothelial Carcinoma	CDKN2B		0	59	2	2	59	0	61
BLCA	Bladder Urothelial Carcinoma	CTNNB1	onc	0	0	2	2	0	0	2
BLCA	Bladder Urothelial Carcinoma	EGFR	onc	0	0	8	8	0	0	8
BLCA	Bladder Urothelial Carcinoma	FGFR2	onc	0	0	1	1	0	0	1
BLCA	Bladder Urothelial Carcinoma	FGFR3	onc	0	0	5	5	0	0	5
BLCA	Bladder Urothelial Carcinoma	GNAS	onc	0	0	2	2	0	0	2
BLCA	Bladder Urothelial Carcinoma	H3F3A	onc	0	0	1	1	0	0	1
BLCA	Bladder Urothelial Carcinoma	H3F3B	onc	0	0	3	3	0	0	3
BLCA	Bladder Urothelial Carcinoma	HIST1H3B	onc	0	0	5	5	0	0	5
BLCA	Bladder Urothelial Carcinoma	IDH1	onc	0	0	1	1	0	0	1
BLCA	Bladder Urothelial Carcinoma	IDH2	onc	0	0	1	1	0	0	1
BLCA	Bladder Urothelial Carcinoma	KIAA1549		1	0	0	0	0	1	1
BLCA	Bladder Urothelial Carcinoma	KRAS	onc	0	0	1	1	0	0	1
BLCA	Bladder Urothelial Carcinoma	MDM2	onc	0	0	16	16	0	0	16
BLCA	Bladder Urothelial Carcinoma	MET	onc	0	0	2	2	0	0	2
BLCA	Bladder Urothelial Carcinoma	MLH1	tsg	0	1	0	0	1	0	1
BLCA	Bladder Urothelial Carcinoma	MSH2	tsg	1	2	0	0	2	1	3
BLCA	Bladder Urothelial Carcinoma	MSH6	tsg	0	2	0	0	2	0	2
BLCA	Bladder Urothelial Carcinoma	MYC	onc	0	0	9	9	0	0	9
BLCA	Bladder Urothelial Carcinoma	NF1	tsg	2	1	0	0	1	2	3
BLCA	Bladder Urothelial Carcinoma	NRAS	onc	0	0	2	2	0	0	2
BLCA	Bladder Urothelial Carcinoma	PIK3CA	onc	0	0	3	3	0	0	3
BLCA	Bladder Urothelial Carcinoma	PMS2		0	5	0	0	5	0	5
BLCA	Bladder Urothelial Carcinoma	POLD1	tsg	1	2	0	0	2	1	3
BLCA	Bladder Urothelial Carcinoma	POLE	tsg	1	2	0	0	2	1	3
BLCA	Bladder Urothelial Carcinoma	PTEN	tsg	4	4	0	0	4	4	8
BLCA	Bladder Urothelial Carcinoma	RB1	tsg	17	4	0	0	4	17	21
BLCA	Bladder Urothelial Carcinoma	RET	onc	0	0	1	1	0	0	1
BLCA	Bladder Urothelial Carcinoma	SDHA	tsg	1	0	0	0	0	1	1
BLCA	Bladder Urothelial Carcinoma	SMARCA4	tsg	3	6	0	0	6	3	9
BLCA	Bladder Urothelial Carcinoma	TERT promoter		1	0	10	10	0	1	11
BLCA	Bladder Urothelial Carcinoma	TP53	onc/tsg	52	3	0	0	3	52	55
BLCA	Bladder Urothelial Carcinoma	TSC1	tsg	17	2	0	0	2	17	19
BLCA	Bladder Urothelial Carcinoma	TSC2	tsg	3	0	0	0	0	3	3
BLCA	Bladder Urothelial Carcinoma	VHL	tsg	0	1	0	0	1	0	1
BRCA	Breast Invasive Carcinoma	ALK	onc	0	0	6	6	0	0	6
BRCA	Breast Invasive Carcinoma	APC	tsg	7	16	0	0	16	7	23
BRCA	Breast Invasive Carcinoma	ATM	tsg	35	61	0	0	61	35	96
BRCA	Breast Invasive Carcinoma	ATRX	tsg	11	171	0	0	171	11	182
BRCA	Breast Invasive Carcinoma	BRAF	onc	0	0	13	13	0	0	13
BRCA	Breast Invasive Carcinoma	BRCA1	tsg	15	90	0	0	90	15	105
BRCA	Breast Invasive Carcinoma	BRCA2	tsg	16	51	0	0	51	16	67
BRCA	Breast Invasive Carcinoma	CDK12	tsg	14	141	0	0	141	14	155
BRCA	Breast Invasive Carcinoma	CDKN2A	tsg	11	72	0	0	72	11	83
BRCA	Breast Invasive Carcinoma	CDKN2B		0	70	15	15	70	0	85
BRCA	Breast Invasive Carcinoma	CTNNB1	onc	0	0	2	2	0	0	2
BRCA	Breast Invasive Carcinoma	EGFR	onc	0	0	72	72	0	0	72
BRCA	Breast Invasive Carcinoma	FGFR2	onc	0	0	25	25	0	0	25
BRCA	Breast Invasive Carcinoma	FGFR3	onc	0	0	13	13	0	0	13
BRCA	Breast Invasive Carcinoma	GNAS	onc	0	0	142	142	0	0	142
BRCA	Breast Invasive Carcinoma	H3F3A	onc	0	0	204	204	0	0	204
BRCA	Breast Invasive Carcinoma	H3F3B	onc	0	0	62	62	0	0	62
BRCA	Breast Invasive Carcinoma	HIST1H3B	onc	0	0	15	15	0	0	15
BRCA	Breast Invasive Carcinoma	HRAS	onc	0	0	5	5	0	0	5
BRCA	Breast Invasive Carcinoma	IDH1	onc	0	0	3	3	0	0	3
BRCA	Breast Invasive Carcinoma	IDH2	onc	0	0	19	19	0	0	19
BRCA	Breast Invasive Carcinoma	KIAA1549		1	41	13	13	41	1	55
BRCA	Breast Invasive Carcinoma	KIT	onc	0	0	10	10	0	0	10
BRCA	Breast Invasive Carcinoma	KRAS	onc	0	0	38	38	0	0	38
BRCA	Breast Invasive Carcinoma	MDM2	onc	0	0	81	81	0	0	81
BRCA	Breast Invasive Carcinoma	MET	onc	0	0	19	19	0	0	19
BRCA	Breast Invasive Carcinoma	MLH1	tsg	4	28	0	0	28	4	32
BRCA	Breast Invasive Carcinoma	MSH2	tsg	5	120	0	0	120	5	125
BRCA	Breast Invasive Carcinoma	MSH6	tsg	1	86	0	0	86	1	87
BRCA	Breast Invasive Carcinoma	MYC	onc	0	0	430	430	0	0	430
BRCA	Breast Invasive Carcinoma	NF1	tsg	60	88	0	0	88	60	148
BRCA	Breast Invasive Carcinoma	NRAS	onc	0	0	13	13	0	0	13
BRCA	Breast Invasive Carcinoma	PDGFRA	onc	0	0	10	10	0	0	10
BRCA	Breast Invasive Carcinoma	PIK3CA	onc	0	0	55	55	0	0	55
BRCA	Breast Invasive Carcinoma	PMS2		3	150	7	7	150	3	160
BRCA	Breast Invasive Carcinoma	POLD1	tsg	2	114	0	0	114	2	116
BRCA	Breast Invasive Carcinoma	POLE	tsg	12	76	0	0	76	12	88
BRCA	Breast Invasive Carcinoma	PTEN	tsg	81	61	0	0	61	81	142
BRCA	Breast Invasive Carcinoma	RB1	tsg	41	56	0	0	56	41	97
BRCA	Breast Invasive Carcinoma	RET	onc	0	0	9	9	0	0	9
BRCA	Breast Invasive Carcinoma	SDHA	tsg	0	2	0	0	2	0	2
BRCA	Breast Invasive Carcinoma	SMARCA4	tsg	6	162	0	0	162	6	168
BRCA	Breast Invasive Carcinoma	TERT promoter		0	1	43	43	1	0	44
BRCA	Breast Invasive Carcinoma	TP53	onc/tsg	577	62	1	1	62	577	640
BRCA	Breast Invasive Carcinoma	TSC1	tsg	15	8	0	0	8	15	23
BRCA	Breast Invasive Carcinoma	TSC2	tsg	4	1	0	0	1	4	5
BRCA	Breast Invasive Carcinoma	VHL	tsg	0	97	0	0	97	0	97
CHOL	Cholangiocarcinoma	APC	tsg	1	0	0	0	0	1	1
CHOL	Cholangiocarcinoma	ATM	tsg	1	1	0	0	1	1	2
CHOL	Cholangiocarcinoma	ATRX	tsg	0	7	0	0	7	0	7
CHOL	Cholangiocarcinoma	BRCA1	tsg	0	1	0	0	1	0	1
CHOL	Cholangiocarcinoma	CDK12	tsg	0	1	0	0	1	0	1
CHOL	Cholangiocarcinoma	CDKN2A	tsg	0	2	0	0	2	0	2
CHOL	Cholangiocarcinoma	CDKN2B		0	3	0	0	3	0	3
CHOL	Cholangiocarcinoma	CTNNB1	onc	0	0	1	1	0	0	1
CHOL	Cholangiocarcinoma	EGFR	onc	0	0	1	1	0	0	1
CHOL	Cholangiocarcinoma	GNAS	onc	0	0	2	2	0	0	2
CHOL	Cholangiocarcinoma	KIAA1549		0	1	0	0	1	0	1
CHOL	Cholangiocarcinoma	MDM2	onc	0	0	1	1	0	0	1
CHOL	Cholangiocarcinoma	MET	onc	0	0	1	1	0	0	1
CHOL	Cholangiocarcinoma	MSH2	tsg	0	1	0	0	1	0	1
CHOL	Cholangiocarcinoma	MSH6	tsg	0	1	0	0	1	0	1
CHOL	Cholangiocarcinoma	PMS2		0	1	0	0	1	0	1
CHOL	Cholangiocarcinoma	POLD1	tsg	0	2	0	0	2	0	2
CHOL	Cholangiocarcinoma	SMARCA4	tsg	0	3	0	0	3	0	3
CHOL	Cholangiocarcinoma	TERT promoter		0	0	1	1	0	0	1
CHOL	Cholangiocarcinoma	TP53	onc/tsg	2	1	0	0	1	2	3
CHOL	Cholangiocarcinoma	VHL	tsg	0	1	0	0	1	0	1
COAD	Colon Adenocarcinoma	ALK	onc	0	0	2	2	0	0	2
COAD	Colon Adenocarcinoma	APC	tsg	319	6	0	0	6	319	325
COAD	Colon Adenocarcinoma	ATM	tsg	24	21	0	0	21	24	45
COAD	Colon Adenocarcinoma	ATRX	tsg	11	522	0	0	522	11	533
COAD	Colon Adenocarcinoma	BRAF	onc	0	0	4	4	0	0	4
COAD	Colon Adenocarcinoma	BRCA1	tsg	4	31	0	0	31	4	35
COAD	Colon Adenocarcinoma	BRCA2	tsg	10	2	0	0	2	10	12
COAD	Colon Adenocarcinoma	CDK12	tsg	11	53	0	0	53	11	64
COAD	Colon Adenocarcinoma	CDKN2A	tsg	3	5	0	0	5	3	8
COAD	Colon Adenocarcinoma	CDKN2B		1	5	7	7	5	1	13
COAD	Colon Adenocarcinoma	CTNNB1	onc	0	0	5	5	0	0	5
COAD	Colon Adenocarcinoma	EGFR	onc	0	0	74	74	0	0	74
COAD	Colon Adenocarcinoma	FGFR2	onc	0	0	1	1	0	0	1
COAD	Colon Adenocarcinoma	FGFR3	onc	0	0	3	3	0	0	3
COAD	Colon Adenocarcinoma	GNAS	onc	0	0	320	320	0	0	320
COAD	Colon Adenocarcinoma	H3F3A	onc	0	0	10	10	0	0	10
COAD	Colon Adenocarcinoma	H3F3B	onc	0	0	4	4	0	0	4
COAD	Colon Adenocarcinoma	HIST1H3B	onc	0	0	3	3	0	0	3
COAD	Colon Adenocarcinoma	IDH2	onc	0	0	9	9	0	0	9
COAD	Colon Adenocarcinoma	KIAA1549		7	5	8	8	5	7	20
COAD	Colon Adenocarcinoma	KIT	onc	0	0	2	2	0	0	2
COAD	Colon Adenocarcinoma	KRAS	onc	0	0	11	11	0	0	11
COAD	Colon Adenocarcinoma	MDM2	onc	0	0	5	5	0	0	5
COAD	Colon Adenocarcinoma	MET	onc	0	0	23	23	0	0	23
COAD	Colon Adenocarcinoma	MLH1	tsg	28	4	0	0	4	28	32
COAD	Colon Adenocarcinoma	MSH2	tsg	8	36	0	0	36	8	44
COAD	Colon Adenocarcinoma	MSH6	tsg	10	25	0	0	25	10	35
COAD	Colon Adenocarcinoma	MYC	onc	0	0	129	129	0	0	129
COAD	Colon Adenocarcinoma	NF1	tsg	16	15	0	0	15	16	31
COAD	Colon Adenocarcinoma	NRAS	onc	0	0	3	3	0	0	3
COAD	Colon Adenocarcinoma	PDGFRA	onc	0	0	2	2	0	0	2
COAD	Colon Adenocarcinoma	PIK3CA	onc	0	0	2	2	0	0	2
COAD	Colon Adenocarcinoma	PMS2		7	40	24	24	40	7	71
COAD	Colon Adenocarcinoma	POLD1	tsg	14	40	0	0	40	14	54
COAD	Colon Adenocarcinoma	POLE	tsg	10	21	0	0	21	10	31
COAD	Colon Adenocarcinoma	PTEN	tsg	32	37	0	0	37	32	69
COAD	Colon Adenocarcinoma	RB1	tsg	3	1	0	0	1	3	4
COAD	Colon Adenocarcinoma	RET	onc	0	0	1	1	0	0	1
COAD	Colon Adenocarcinoma	SDHA	tsg	4	3	0	0	3	4	7
COAD	Colon Adenocarcinoma	SMARCA4	tsg	11	54	0	0	54	11	65
COAD	Colon Adenocarcinoma	TERT promoter		0	2	6	6	2	0	8
COAD	Colon Adenocarcinoma	TP53	onc/tsg	734	23	0	0	23	734	757
COAD	Colon Adenocarcinoma	TSC1	tsg	4	2	0	0	2	4	6
COAD	Colon Adenocarcinoma	TSC2	tsg	9	3	0	0	3	9	12
COAD	Colon Adenocarcinoma	VHL	tsg	1	35	0	0	35	1	36
EAC	Esophageal Adenocarcinoma	APC	tsg	10	0	0	0	0	10	10
EAC	Esophageal Adenocarcinoma	ATM	tsg	3	1	0	0	1	3	4
EAC	Esophageal Adenocarcinoma	ATRX	tsg	1	31	0	0	31	1	32
EAC	Esophageal Adenocarcinoma	BRAF	onc	0	0	1	1	0	0	1
EAC	Esophageal Adenocarcinoma	BRCA1	tsg	0	1	0	0	1	0	1
EAC	Esophageal Adenocarcinoma	CDK12	tsg	1	3	0	0	3	1	4
EAC	Esophageal Adenocarcinoma	CDKN2A	tsg	2	12	0	0	12	2	14
EAC	Esophageal Adenocarcinoma	CDKN2B		0	11	0	0	11	0	11
EAC	Esophageal Adenocarcinoma	CTNNB1	onc	0	0	2	2	0	0	2
EAC	Esophageal Adenocarcinoma	EGFR	onc	0	0	13	13	0	0	13
EAC	Esophageal Adenocarcinoma	FGFR2	onc	0	0	4	4	0	0	4
EAC	Esophageal Adenocarcinoma	FGFR3	onc	0	0	1	1	0	0	1
EAC	Esophageal Adenocarcinoma	GNAS	onc	0	0	9	9	0	0	9
EAC	Esophageal Adenocarcinoma	H3F3A	onc	0	0	2	2	0	0	2
EAC	Esophageal Adenocarcinoma	HIST1H3B	onc	0	0	3	3	0	0	3
EAC	Esophageal Adenocarcinoma	KIAA1549		0	1	0	0	1	0	1
EAC	Esophageal Adenocarcinoma	KRAS	onc	0	0	10	10	0	0	10
EAC	Esophageal Adenocarcinoma	MDM2	onc	0	0	6	6	0	0	6
EAC	Esophageal Adenocarcinoma	MET	onc	0	0	2	2	0	0	2
EAC	Esophageal Adenocarcinoma	MLH1	tsg	0	1	0	0	1	0	1
EAC	Esophageal Adenocarcinoma	MYC	onc	0	0	13	13	0	0	13
EAC	Esophageal Adenocarcinoma	NRAS	onc	0	0	1	1	0	0	1
EAC	Esophageal Adenocarcinoma	PMS2		0	2	3	3	2	0	5
EAC	Esophageal Adenocarcinoma	POLD1	tsg	0	1	0	0	1	0	1
EAC	Esophageal Adenocarcinoma	PTEN	tsg	0	3	0	0	3	0	3
EAC	Esophageal Adenocarcinoma	RB1	tsg	1	0	0	0	0	1	1
EAC	Esophageal Adenocarcinoma	RET	onc	0	0	1	1	0	0	1
EAC	Esophageal Adenocarcinoma	SDHA	tsg	1	0	0	0	0	1	1
EAC	Esophageal Adenocarcinoma	SMARCA4	tsg	2	3	0	0	3	2	5
EAC	Esophageal Adenocarcinoma	TERT promoter		0	0	2	2	0	0	2
EAC	Esophageal Adenocarcinoma	TP53	onc/tsg	38	1	0	0	1	38	39
EAC	Esophageal Adenocarcinoma	TSC1	tsg	1	0	0	0	0	1	1
EAC	Esophageal Adenocarcinoma	VHL	tsg	0	3	0	0	3	0	3
EDOC	Ovarian Endometrioid Adenocarcinoma	ALK	onc	0	0	1	1	0	0	1
EDOC	Ovarian Endometrioid Adenocarcinoma	ATM	tsg	2	4	0	0	4	2	6
EDOC	Ovarian Endometrioid Adenocarcinoma	ATRX	tsg	1	7	0	0	7	1	8
EDOC	Ovarian Endometrioid Adenocarcinoma	BRAF	onc	0	0	1	1	0	0	1
EDOC	Ovarian Endometrioid Adenocarcinoma	BRCA1	tsg	1	5	0	0	5	1	6
EDOC	Ovarian Endometrioid Adenocarcinoma	BRCA2	tsg	0	1	0	0	1	0	1
EDOC	Ovarian Endometrioid Adenocarcinoma	CDK12	tsg	0	9	0	0	9	0	9
EDOC	Ovarian Endometrioid Adenocarcinoma	CDKN2A	tsg	1	0	0	0	0	1	1
EDOC	Ovarian Endometrioid Adenocarcinoma	CDKN2B		0	0	1	1	0	0	1
EDOC	Ovarian Endometrioid Adenocarcinoma	EGFR	onc	0	0	2	2	0	0	2
EDOC	Ovarian Endometrioid Adenocarcinoma	GNAS	onc	0	0	5	5	0	0	5
EDOC	Ovarian Endometrioid Adenocarcinoma	H3F3A	onc	0	0	6	6	0	0	6
EDOC	Ovarian Endometrioid Adenocarcinoma	HIST1H3B	onc	0	0	1	1	0	0	1
EDOC	Ovarian Endometrioid Adenocarcinoma	KIAA1549		0	3	1	1	3	0	4
EDOC	Ovarian Endometrioid Adenocarcinoma	KRAS	onc	0	0	2	2	0	0	2
EDOC	Ovarian Endometrioid Adenocarcinoma	MDM2	onc	0	0	1	1	0	0	1
EDOC	Ovarian Endometrioid Adenocarcinoma	MET	onc	0	0	4	4	0	0	4
EDOC	Ovarian Endometrioid Adenocarcinoma	MLH1	tsg	0	2	0	0	2	0	2
EDOC	Ovarian Endometrioid Adenocarcinoma	MSH2	tsg	0	5	0	0	5	0	5
EDOC	Ovarian Endometrioid Adenocarcinoma	MSH6	tsg	0	4	0	0	4	0	4
EDOC	Ovarian Endometrioid Adenocarcinoma	MYC	onc	0	0	2	2	0	0	2
EDOC	Ovarian Endometrioid Adenocarcinoma	NF1	tsg	0	7	0	0	7	0	7
EDOC	Ovarian Endometrioid Adenocarcinoma	PIK3CA	onc	0	0	2	2	0	0	2
EDOC	Ovarian Endometrioid Adenocarcinoma	PMS2		1	9	1	1	9	1	11
EDOC	Ovarian Endometrioid Adenocarcinoma	POLD1	tsg	0	6	0	0	6	0	6
EDOC	Ovarian Endometrioid Adenocarcinoma	POLE	tsg	0	4	0	0	4	0	4
EDOC	Ovarian Endometrioid Adenocarcinoma	PTEN	tsg	2	1	0	0	1	2	3
EDOC	Ovarian Endometrioid Adenocarcinoma	RB1	tsg	0	1	0	0	1	0	1
EDOC	Ovarian Endometrioid Adenocarcinoma	RET	onc	0	0	1	1	0	0	1
EDOC	Ovarian Endometrioid Adenocarcinoma	SMARCA4	tsg	2	7	0	0	7	2	9
EDOC	Ovarian Endometrioid Adenocarcinoma	TP53	onc/tsg	8	5	0	0	5	8	13
EDOC	Ovarian Endometrioid Adenocarcinoma	TSC1	tsg	3	0	0	0	0	3	3
EDOC	Ovarian Endometrioid Adenocarcinoma	VHL	tsg	0	7	0	0	7	0	7
ESCA	Esophageal Squamous Cell Carcinoma	ATRX	tsg	0	4	0	0	4	0	4
ESCA	Esophageal Squamous Cell Carcinoma	BRCA1	tsg	0	2	0	0	2	0	2
ESCA	Esophageal Squamous Cell Carcinoma	CDKN2A	tsg	3	6	0	0	6	3	9
ESCA	Esophageal Squamous Cell Carcinoma	CDKN2B		0	7	0	0	7	0	7
ESCA	Esophageal Squamous Cell Carcinoma	EGFR	onc	0	0	1	1	0	0	1
ESCA	Esophageal Squamous Cell Carcinoma	GNAS	onc	0	0	1	1	0	0	1
ESCA	Esophageal Squamous Cell Carcinoma	KRAS	onc	0	0	1	1	0	0	1
ESCA	Esophageal Squamous Cell Carcinoma	MLH1	tsg	0	1	0	0	1	0	1
ESCA	Esophageal Squamous Cell Carcinoma	MSH2	tsg	0	1	0	0	1	0	1
ESCA	Esophageal Squamous Cell Carcinoma	MYC	onc	0	0	2	2	0	0	2
ESCA	Esophageal Squamous Cell Carcinoma	PIK3CA	onc	0	0	3	3	0	0	3
ESCA	Esophageal Squamous Cell Carcinoma	PMS2		0	2	0	0	2	0	2
ESCA	Esophageal Squamous Cell Carcinoma	POLD1	tsg	0	1	0	0	1	0	1
ESCA	Esophageal Squamous Cell Carcinoma	PTEN	tsg	1	0	0	0	0	1	1
ESCA	Esophageal Squamous Cell Carcinoma	RB1	tsg	0	1	0	0	1	0	1
ESCA	Esophageal Squamous Cell Carcinoma	RET	onc	0	0	1	1	0	0	1
ESCA	Esophageal Squamous Cell Carcinoma	SMARCA4	tsg	0	1	0	0	1	0	1
ESCA	Esophageal Squamous Cell Carcinoma	TERT promoter		0	0	4	4	0	0	4
ESCA	Esophageal Squamous Cell Carcinoma	TP53	onc/tsg	8	0	0	0	0	8	8
ESCA	Esophageal Squamous Cell Carcinoma	VHL	tsg	0	1	0	0	1	0	1
GBM	Glioblastoma Multiforme	APC	tsg	1	0	0	0	0	1	1
GBM	Glioblastoma Multiforme	ATM	tsg	0	3	0	0	3	0	3
GBM	Glioblastoma Multiforme	ATRX	tsg	3	80	0	0	80	3	83
GBM	Glioblastoma Multiforme	BRAF	onc	0	0	2	2	0	0	2
GBM	Glioblastoma Multiforme	BRCA1	tsg	0	9	0	0	9	0	9
GBM	Glioblastoma Multiforme	BRCA2	tsg	1	3	0	0	3	1	4
GBM	Glioblastoma Multiforme	CDK12	tsg	1	15	0	0	15	1	16
GBM	Glioblastoma Multiforme	CDKN2A	tsg	7	162	0	0	162	7	169
GBM	Glioblastoma Multiforme	CDKN2B		0	157	0	0	157	0	157
GBM	Glioblastoma Multiforme	EGFR	onc	0	0	113	113	0	0	113
GBM	Glioblastoma Multiforme	FGFR3	onc	0	0	4	4	0	0	4
GBM	Glioblastoma Multiforme	GNAS	onc	0	0	1	1	0	0	1
GBM	Glioblastoma Multiforme	H3F3B	onc	0	0	2	2	0	0	2
GBM	Glioblastoma Multiforme	KIAA1549		0	0	3	3	0	0	3
GBM	Glioblastoma Multiforme	KIT	onc	0	0	15	15	0	0	15
GBM	Glioblastoma Multiforme	KRAS	onc	0	0	2	2	0	0	2
GBM	Glioblastoma Multiforme	MDM2	onc	0	0	12	12	0	0	12
GBM	Glioblastoma Multiforme	MET	onc	0	0	13	13	0	0	13
GBM	Glioblastoma Multiforme	MLH1	tsg	1	1	0	0	1	1	2
GBM	Glioblastoma Multiforme	MSH2	tsg	0	9	0	0	9	0	9
GBM	Glioblastoma Multiforme	MSH6	tsg	0	7	0	0	7	0	7
GBM	Glioblastoma Multiforme	MYC	onc	0	0	3	3	0	0	3
GBM	Glioblastoma Multiforme	NF1	tsg	19	11	0	0	11	19	30
GBM	Glioblastoma Multiforme	NRAS	onc	0	0	1	1	0	0	1
GBM	Glioblastoma Multiforme	PDGFRA	onc	0	0	19	19	0	0	19
GBM	Glioblastoma Multiforme	PIK3CA	onc	0	0	6	6	0	0	6
GBM	Glioblastoma Multiforme	PMS2		1	4	1	1	4	1	6
GBM	Glioblastoma Multiforme	POLD1	tsg	2	6	0	0	6	2	8
GBM	Glioblastoma Multiforme	POLE	tsg	1	4	0	0	4	1	5
GBM	Glioblastoma Multiforme	PTEN	tsg	89	16	0	0	16	89	105
GBM	Glioblastoma Multiforme	RB1	tsg	25	7	0	0	7	25	32
GBM	Glioblastoma Multiforme	SDHA	tsg	1	0	0	0	0	1	1
GBM	Glioblastoma Multiforme	SMARCA4	tsg	2	8	0	0	8	2	10
GBM	Glioblastoma Multiforme	TERT promoter		3	0	0	0	0	3	3
GBM	Glioblastoma Multiforme	TP53	onc/tsg	48	5	0	0	5	48	53
GBM	Glioblastoma Multiforme	TSC1	tsg	2	0	0	0	0	2	2
GBM	Glioblastoma Multiforme	VHL	tsg	0	6	0	0	6	0	6
GINET	Colorectal and Upper GI Neuroendocrine	APC	tsg	0	1	0	0	1	0	1
GINET	Colorectal and Upper GI Neuroendocrine	ATRX	tsg	1	20	0	0	20	1	21
GINET	Colorectal and Upper GI Neuroendocrine	BRCA1	tsg	0	1	0	0	1	0	1
GINET	Colorectal and Upper GI Neuroendocrine	CDKN2B		0	0	1	1	0	0	1
GINET	Colorectal and Upper GI Neuroendocrine	GNAS	onc	0	0	1	1	0	0	1
GINET	Colorectal and Upper GI Neuroendocrine	MYC	onc	0	0	1	1	0	0	1
GINET	Colorectal and Upper GI Neuroendocrine	NF1	tsg	1	0	0	0	0	1	1
GINET	Colorectal and Upper GI Neuroendocrine	PMS2		0	1	0	0	1	0	1
GINET	Colorectal and Upper GI Neuroendocrine	POLD1	tsg	0	2	0	0	2	0	2
GINET	Colorectal and Upper GI Neuroendocrine	PTEN	tsg	1	0	0	0	0	1	1
GINET	Colorectal and Upper GI Neuroendocrine	SMARCA4	tsg	0	3	0	0	3	0	3
GINET	Colorectal and Upper GI Neuroendocrine	TERT promoter		0	0	2	2	0	0	2
GINET	Colorectal and Upper GI Neuroendocrine	TP53	onc/tsg	2	0	0	0	0	2	2
GINET	Colorectal and Upper GI Neuroendocrine	TSC2	tsg	2	1	0	0	1	2	3
GINET	Colorectal and Upper GI Neuroendocrine	VHL	tsg	1	0	0	0	0	1	1
HGSOC	Ovarian High Grade Serous Carcinoma	ALK	onc	0	0	12	12	0	0	12
HGSOC	Ovarian High Grade Serous Carcinoma	APC	tsg	0	4	0	0	4	0	4
HGSOC	Ovarian High Grade Serous Carcinoma	ATM	tsg	1	1	0	0	1	1	2
HGSOC	Ovarian High Grade Serous Carcinoma	ATRX	tsg	4	26	0	0	26	4	30
HGSOC	Ovarian High Grade Serous Carcinoma	BRAF	onc	0	0	3	3	0	0	3
HGSOC	Ovarian High Grade Serous Carcinoma	BRCA1	tsg	7	7	0	0	7	7	14
HGSOC	Ovarian High Grade Serous Carcinoma	BRCA2	tsg	5	3	0	0	3	5	8
HGSOC	Ovarian High Grade Serous Carcinoma	CDK12	tsg	4	15	0	0	15	4	19
HGSOC	Ovarian High Grade Serous Carcinoma	CDKN2A	tsg	0	5	0	0	5	0	5
HGSOC	Ovarian High Grade Serous Carcinoma	CDKN2B		0	5	1	1	5	0	6
HGSOC	Ovarian High Grade Serous Carcinoma	EGFR	onc	0	0	6	6	0	0	6
HGSOC	Ovarian High Grade Serous Carcinoma	FGFR3	onc	0	0	13	13	0	0	13
HGSOC	Ovarian High Grade Serous Carcinoma	GNAS	onc	0	0	9	9	0	0	9
HGSOC	Ovarian High Grade Serous Carcinoma	H3F3A	onc	0	0	3	3	0	0	3
HGSOC	Ovarian High Grade Serous Carcinoma	HIST1H3B	onc	0	0	11	11	0	0	11
HGSOC	Ovarian High Grade Serous Carcinoma	HRAS	onc	0	0	1	1	0	0	1
HGSOC	Ovarian High Grade Serous Carcinoma	IDH2	onc	0	0	1	1	0	0	1
HGSOC	Ovarian High Grade Serous Carcinoma	KIAA1549		0	6	0	0	6	0	6
HGSOC	Ovarian High Grade Serous Carcinoma	KIT	onc	0	0	3	3	0	0	3
HGSOC	Ovarian High Grade Serous Carcinoma	KRAS	onc	0	0	22	22	0	0	22
HGSOC	Ovarian High Grade Serous Carcinoma	MDM2	onc	0	0	6	6	0	0	6
HGSOC	Ovarian High Grade Serous Carcinoma	MET	onc	0	0	1	1	0	0	1
HGSOC	Ovarian High Grade Serous Carcinoma	MLH1	tsg	0	4	0	0	4	0	4
HGSOC	Ovarian High Grade Serous Carcinoma	MSH2	tsg	0	10	0	0	10	0	10
HGSOC	Ovarian High Grade Serous Carcinoma	MSH6	tsg	0	8	0	0	8	0	8
HGSOC	Ovarian High Grade Serous Carcinoma	MYC	onc	0	0	52	52	0	0	52
HGSOC	Ovarian High Grade Serous Carcinoma	NF1	tsg	6	24	0	0	24	6	30
HGSOC	Ovarian High Grade Serous Carcinoma	PDGFRA	onc	0	0	3	3	0	0	3
HGSOC	Ovarian High Grade Serous Carcinoma	PIK3CA	onc	0	0	21	21	0	0	21
HGSOC	Ovarian High Grade Serous Carcinoma	PMS2		2	20	0	0	20	2	22
HGSOC	Ovarian High Grade Serous Carcinoma	POLD1	tsg	0	18	0	0	18	0	18
HGSOC	Ovarian High Grade Serous Carcinoma	POLE	tsg	1	11	0	0	11	1	12
HGSOC	Ovarian High Grade Serous Carcinoma	PTEN	tsg	6	7	0	0	7	6	13
HGSOC	Ovarian High Grade Serous Carcinoma	RB1	tsg	12	11	0	0	11	12	23
HGSOC	Ovarian High Grade Serous Carcinoma	RET	onc	0	0	3	3	0	0	3
HGSOC	Ovarian High Grade Serous Carcinoma	SDHA	tsg	1	0	0	0	0	1	1
HGSOC	Ovarian High Grade Serous Carcinoma	SMARCA4	tsg	0	22	0	0	22	0	22
HGSOC	Ovarian High Grade Serous Carcinoma	TERT promoter		0	0	8	8	0	0	8
HGSOC	Ovarian High Grade Serous Carcinoma	TP53	onc/tsg	198	4	0	0	4	198	202
HGSOC	Ovarian High Grade Serous Carcinoma	TSC1	tsg	1	3	0	0	3	1	4
HGSOC	Ovarian High Grade Serous Carcinoma	TSC2	tsg	1	3	0	0	3	1	4
HGSOC	Ovarian High Grade Serous Carcinoma	VHL	tsg	0	14	0	0	14	0	14
HNSC	Head and Neck Squamous Cell Carcinoma	ALK	onc	0	0	1	1	0	0	1
HNSC	Head and Neck Squamous Cell Carcinoma	ATM	tsg	2	1	0	0	1	2	3
HNSC	Head and Neck Squamous Cell Carcinoma	ATRX	tsg	0	69	0	0	69	0	69
HNSC	Head and Neck Squamous Cell Carcinoma	BRAF	onc	0	0	1	1	0	0	1
HNSC	Head and Neck Squamous Cell Carcinoma	BRCA1	tsg	0	1	0	0	1	0	1
HNSC	Head and Neck Squamous Cell Carcinoma	BRCA2	tsg	1	0	0	0	0	1	1
HNSC	Head and Neck Squamous Cell Carcinoma	CDK12	tsg	1	7	0	0	7	1	8
HNSC	Head and Neck Squamous Cell Carcinoma	CDKN2A	tsg	15	39	0	0	39	15	54
HNSC	Head and Neck Squamous Cell Carcinoma	CDKN2B		0	35	1	1	35	0	36
HNSC	Head and Neck Squamous Cell Carcinoma	EGFR	onc	0	0	15	15	0	0	15
HNSC	Head and Neck Squamous Cell Carcinoma	FGFR3	onc	0	0	1	1	0	0	1
HNSC	Head and Neck Squamous Cell Carcinoma	GNAS	onc	0	0	1	1	0	0	1
HNSC	Head and Neck Squamous Cell Carcinoma	H3F3A	onc	0	0	1	1	0	0	1
HNSC	Head and Neck Squamous Cell Carcinoma	KIAA1549		1	0	1	1	0	1	2
HNSC	Head and Neck Squamous Cell Carcinoma	MDM2	onc	0	0	3	3	0	0	3
HNSC	Head and Neck Squamous Cell Carcinoma	MET	onc	0	0	1	1	0	0	1
HNSC	Head and Neck Squamous Cell Carcinoma	MLH1	tsg	1	0	0	0	0	1	1
HNSC	Head and Neck Squamous Cell Carcinoma	MSH2	tsg	0	3	0	0	3	0	3
HNSC	Head and Neck Squamous Cell Carcinoma	MSH6	tsg	0	1	0	0	1	0	1
HNSC	Head and Neck Squamous Cell Carcinoma	MYC	onc	0	0	16	16	0	0	16
HNSC	Head and Neck Squamous Cell Carcinoma	NF1	tsg	1	1	0	0	1	1	2
HNSC	Head and Neck Squamous Cell Carcinoma	PIK3CA	onc	0	0	15	15	0	0	15
HNSC	Head and Neck Squamous Cell Carcinoma	PMS2		0	3	3	3	3	0	6
HNSC	Head and Neck Squamous Cell Carcinoma	POLD1	tsg	0	2	0	0	2	0	2
HNSC	Head and Neck Squamous Cell Carcinoma	POLE	tsg	0	1	0	0	1	0	1
HNSC	Head and Neck Squamous Cell Carcinoma	PTEN	tsg	1	4	0	0	4	1	5
HNSC	Head and Neck Squamous Cell Carcinoma	RB1	tsg	2	1	0	0	1	2	3
HNSC	Head and Neck Squamous Cell Carcinoma	SMARCA4	tsg	0	4	0	0	4	0	4
HNSC	Head and Neck Squamous Cell Carcinoma	TERT promoter		1	0	6	6	0	1	7
HNSC	Head and Neck Squamous Cell Carcinoma	TP53	onc/tsg	40	1	0	0	1	40	41
HNSC	Head and Neck Squamous Cell Carcinoma	TSC1	tsg	0	1	0	0	1	0	1
HNSC	Head and Neck Squamous Cell Carcinoma	VHL	tsg	0	1	0	0	1	0	1
KICH	Kidney Chromophobe	ATM	tsg	1	0	0	0	0	1	1
KICH	Kidney Chromophobe	ATRX	tsg	3	11	0	0	11	3	14
KICH	Kidney Chromophobe	BRCA1	tsg	0	1	0	0	1	0	1
KICH	Kidney Chromophobe	CDK12	tsg	0	2	0	0	2	0	2
KICH	Kidney Chromophobe	CDKN2A	tsg	0	1	0	0	1	0	1
KICH	Kidney Chromophobe	CDKN2B		0	1	1	1	1	0	2
KICH	Kidney Chromophobe	MLH1	tsg	1	0	0	0	0	1	1
KICH	Kidney Chromophobe	MSH2	tsg	0	1	0	0	1	0	1
KICH	Kidney Chromophobe	MSH6	tsg	1	1	0	0	1	1	2
KICH	Kidney Chromophobe	NF1	tsg	1	1	0	0	1	1	2
KICH	Kidney Chromophobe	PMS2		0	2	0	0	2	0	2
KICH	Kidney Chromophobe	POLD1	tsg	0	1	0	0	1	0	1
KICH	Kidney Chromophobe	PTEN	tsg	2	1	0	0	1	2	3
KICH	Kidney Chromophobe	RB1	tsg	0	1	0	0	1	0	1
KICH	Kidney Chromophobe	SDHA	tsg	1	0	0	0	0	1	1
KICH	Kidney Chromophobe	SMARCA4	tsg	0	2	0	0	2	0	2
KICH	Kidney Chromophobe	TERT promoter		0	0	2	2	0	0	2
KICH	Kidney Chromophobe	TP53	onc/tsg	18	2	0	0	2	18	20
KICH	Kidney Chromophobe	TSC1	tsg	1	0	0	0	0	1	1
KIRC	Kidney Renal Clear Cell Carcinoma	ALK	onc	0	0	2	2	0	0	2
KIRC	Kidney Renal Clear Cell Carcinoma	APC	tsg	0	2	0	0	2	0	2
KIRC	Kidney Renal Clear Cell Carcinoma	ATM	tsg	2	15	0	0	15	2	17
KIRC	Kidney Renal Clear Cell Carcinoma	ATRX	tsg	1	542	0	0	542	1	543
KIRC	Kidney Renal Clear Cell Carcinoma	BRAF	onc	0	0	7	7	0	0	7
KIRC	Kidney Renal Clear Cell Carcinoma	BRCA1	tsg	1	48	0	0	48	1	49
KIRC	Kidney Renal Clear Cell Carcinoma	BRCA2	tsg	0	12	0	0	12	0	12
KIRC	Kidney Renal Clear Cell Carcinoma	CDK12	tsg	0	84	0	0	84	0	84
KIRC	Kidney Renal Clear Cell Carcinoma	CDKN2A	tsg	1	38	0	0	38	1	39
KIRC	Kidney Renal Clear Cell Carcinoma	CDKN2B		0	35	1	1	35	0	36
KIRC	Kidney Renal Clear Cell Carcinoma	EGFR	onc	0	0	32	32	0	0	32
KIRC	Kidney Renal Clear Cell Carcinoma	GNAS	onc	0	0	8	8	0	0	8
KIRC	Kidney Renal Clear Cell Carcinoma	H3F3B	onc	0	0	6	6	0	0	6
KIRC	Kidney Renal Clear Cell Carcinoma	HIST1H3B	onc	0	0	4	4	0	0	4
KIRC	Kidney Renal Clear Cell Carcinoma	HRAS	onc	0	0	1	1	0	0	1
KIRC	Kidney Renal Clear Cell Carcinoma	IDH1	onc	0	0	2	2	0	0	2
KIRC	Kidney Renal Clear Cell Carcinoma	KIAA1549		1	10	8	8	10	1	19
KIRC	Kidney Renal Clear Cell Carcinoma	KRAS	onc	0	0	2	2	0	0	2
KIRC	Kidney Renal Clear Cell Carcinoma	MDM2	onc	0	0	1	1	0	0	1
KIRC	Kidney Renal Clear Cell Carcinoma	MET	onc	0	0	22	22	0	0	22
KIRC	Kidney Renal Clear Cell Carcinoma	MLH1	tsg	6	13	0	0	13	6	19
KIRC	Kidney Renal Clear Cell Carcinoma	MSH2	tsg	0	38	0	0	38	0	38
KIRC	Kidney Renal Clear Cell Carcinoma	MSH6	tsg	0	25	0	0	25	0	25
KIRC	Kidney Renal Clear Cell Carcinoma	MYC	onc	0	0	11	11	0	0	11
KIRC	Kidney Renal Clear Cell Carcinoma	NF1	tsg	1	34	0	0	34	1	35
KIRC	Kidney Renal Clear Cell Carcinoma	NRAS	onc	0	0	1	1	0	0	1
KIRC	Kidney Renal Clear Cell Carcinoma	PMS2		0	67	4	4	67	0	71
KIRC	Kidney Renal Clear Cell Carcinoma	POLD1	tsg	0	51	0	0	51	0	51
KIRC	Kidney Renal Clear Cell Carcinoma	POLE	tsg	0	31	0	0	31	0	31
KIRC	Kidney Renal Clear Cell Carcinoma	PTEN	tsg	21	18	0	0	18	21	39
KIRC	Kidney Renal Clear Cell Carcinoma	RB1	tsg	2	8	0	0	8	2	10
KIRC	Kidney Renal Clear Cell Carcinoma	SDHA	tsg	1	1	0	0	1	1	2
KIRC	Kidney Renal Clear Cell Carcinoma	SMARCA4	tsg	1	67	0	0	67	1	68
KIRC	Kidney Renal Clear Cell Carcinoma	TERT promoter		0	1	6	6	1	0	7
KIRC	Kidney Renal Clear Cell Carcinoma	TP53	onc/tsg	23	37	4	4	37	23	64
KIRC	Kidney Renal Clear Cell Carcinoma	TSC1	tsg	17	10	0	0	10	17	27
KIRC	Kidney Renal Clear Cell Carcinoma	TSC2	tsg	1	9	0	0	9	1	10
KIRC	Kidney Renal Clear Cell Carcinoma	VHL	tsg	705	29	0	0	29	705	734
KIRP	Kidney Renal Papillary Cell Carcinoma	ATM	tsg	1	3	0	0	3	1	4
KIRP	Kidney Renal Papillary Cell Carcinoma	ATRX	tsg	0	47	0	0	47	0	47
KIRP	Kidney Renal Papillary Cell Carcinoma	BRAF	onc	0	0	18	18	0	0	18
KIRP	Kidney Renal Papillary Cell Carcinoma	BRCA1	tsg	0	1	0	0	1	0	1
KIRP	Kidney Renal Papillary Cell Carcinoma	BRCA2	tsg	0	1	0	0	1	0	1
KIRP	Kidney Renal Papillary Cell Carcinoma	CDK12	tsg	0	1	0	0	1	0	1
KIRP	Kidney Renal Papillary Cell Carcinoma	CDKN2A	tsg	0	4	0	0	4	0	4
KIRP	Kidney Renal Papillary Cell Carcinoma	CDKN2B		0	4	0	0	4	0	4
KIRP	Kidney Renal Papillary Cell Carcinoma	CTNNB1	onc	0	0	2	2	0	0	2
KIRP	Kidney Renal Papillary Cell Carcinoma	EGFR	onc	0	0	22	22	0	0	22
KIRP	Kidney Renal Papillary Cell Carcinoma	FGFR2	onc	0	0	1	1	0	0	1
KIRP	Kidney Renal Papillary Cell Carcinoma	GNAS	onc	0	0	3	3	0	0	3
KIRP	Kidney Renal Papillary Cell Carcinoma	H3F3B	onc	0	0	7	7	0	0	7
KIRP	Kidney Renal Papillary Cell Carcinoma	KIAA1549		0	1	18	18	1	0	19
KIRP	Kidney Renal Papillary Cell Carcinoma	KIT	onc	0	0	1	1	0	0	1
KIRP	Kidney Renal Papillary Cell Carcinoma	KRAS	onc	0	0	1	1	0	0	1
KIRP	Kidney Renal Papillary Cell Carcinoma	MDM2	onc	0	0	2	2	0	0	2
KIRP	Kidney Renal Papillary Cell Carcinoma	MET	onc	0	0	23	23	0	0	23
KIRP	Kidney Renal Papillary Cell Carcinoma	MLH1	tsg	0	1	0	0	1	0	1
KIRP	Kidney Renal Papillary Cell Carcinoma	MSH2	tsg	0	3	0	0	3	0	3
KIRP	Kidney Renal Papillary Cell Carcinoma	MSH6	tsg	0	3	0	0	3	0	3
KIRP	Kidney Renal Papillary Cell Carcinoma	MYC	onc	0	0	3	3	0	0	3
KIRP	Kidney Renal Papillary Cell Carcinoma	NF1	tsg	0	3	0	0	3	0	3
KIRP	Kidney Renal Papillary Cell Carcinoma	PDGFRA	onc	0	0	1	1	0	0	1
KIRP	Kidney Renal Papillary Cell Carcinoma	PMS2		0	3	14	14	3	0	17
KIRP	Kidney Renal Papillary Cell Carcinoma	POLD1	tsg	0	3	0	0	3	0	3
KIRP	Kidney Renal Papillary Cell Carcinoma	POLE	tsg	0	1	0	0	1	0	1
KIRP	Kidney Renal Papillary Cell Carcinoma	PTEN	tsg	1	0	0	0	0	1	1
KIRP	Kidney Renal Papillary Cell Carcinoma	RB1	tsg	0	1	0	0	1	0	1
KIRP	Kidney Renal Papillary Cell Carcinoma	RET	onc	0	0	1	1	0	0	1
KIRP	Kidney Renal Papillary Cell Carcinoma	SMARCA4	tsg	0	5	0	0	5	0	5
KIRP	Kidney Renal Papillary Cell Carcinoma	TP53	onc/tsg	0	1	5	5	1	0	6
KIRP	Kidney Renal Papillary Cell Carcinoma	VHL	tsg	4	2	0	0	2	4	6
LCNEC	Lung Neuroendocrine	APC	tsg	5	0	0	0	0	5	5
LCNEC	Lung Neuroendocrine	ATM	tsg	1	2	0	0	2	1	3
LCNEC	Lung Neuroendocrine	ATRX	tsg	0	21	0	0	21	0	21
LCNEC	Lung Neuroendocrine	BRAF	onc	0	0	1	1	0	0	1
LCNEC	Lung Neuroendocrine	BRCA1	tsg	1	3	0	0	3	1	4
LCNEC	Lung Neuroendocrine	CDK12	tsg	0	7	0	0	7	0	7
LCNEC	Lung Neuroendocrine	CDKN2A	tsg	4	7	0	0	7	4	11
LCNEC	Lung Neuroendocrine	CDKN2B		0	8	1	1	8	0	9
LCNEC	Lung Neuroendocrine	EGFR	onc	0	0	2	2	0	0	2
LCNEC	Lung Neuroendocrine	FGFR3	onc	0	0	1	1	0	0	1
LCNEC	Lung Neuroendocrine	GNAS	onc	0	0	1	1	0	0	1
LCNEC	Lung Neuroendocrine	H3F3B	onc	0	0	1	1	0	0	1
LCNEC	Lung Neuroendocrine	HIST1H3B	onc	0	0	3	3	0	0	3
LCNEC	Lung Neuroendocrine	KIAA1549		1	1	1	1	1	1	3
LCNEC	Lung Neuroendocrine	KIT	onc	0	0	3	3	0	0	3
LCNEC	Lung Neuroendocrine	KRAS	onc	0	0	2	2	0	0	2
LCNEC	Lung Neuroendocrine	MDM2	onc	0	0	1	1	0	0	1
LCNEC	Lung Neuroendocrine	MET	onc	0	0	2	2	0	0	2
LCNEC	Lung Neuroendocrine	MSH2	tsg	0	3	0	0	3	0	3
LCNEC	Lung Neuroendocrine	MSH6	tsg	0	2	0	0	2	0	2
LCNEC	Lung Neuroendocrine	MYC	onc	0	0	8	8	0	0	8
LCNEC	Lung Neuroendocrine	NF1	tsg	1	2	0	0	2	1	3
LCNEC	Lung Neuroendocrine	NRAS	onc	0	0	1	1	0	0	1
LCNEC	Lung Neuroendocrine	PDGFRA	onc	0	0	3	3	0	0	3
LCNEC	Lung Neuroendocrine	PMS2		0	5	1	1	5	0	6
LCNEC	Lung Neuroendocrine	POLD1	tsg	0	3	0	0	3	0	3
LCNEC	Lung Neuroendocrine	POLE	tsg	0	2	0	0	2	0	2
LCNEC	Lung Neuroendocrine	PTEN	tsg	3	1	0	0	1	3	4
LCNEC	Lung Neuroendocrine	RB1	tsg	27	2	0	0	2	27	29
LCNEC	Lung Neuroendocrine	SDHA	tsg	1	0	0	0	0	1	1
LCNEC	Lung Neuroendocrine	SMARCA4	tsg	3	3	0	0	3	3	6
LCNEC	Lung Neuroendocrine	TERT promoter		0	0	6	6	0	0	6
LCNEC	Lung Neuroendocrine	TP53	onc/tsg	43	1	0	0	1	43	44
LCNEC	Lung Neuroendocrine	TSC2	tsg	1	1	0	0	1	1	2
LCNEC	Lung Neuroendocrine	VHL	tsg	0	2	0	0	2	0	2
LGG	Low Grade Glioma	APC	tsg	0	2	0	0	2	0	2
LGG	Low Grade Glioma	ATM	tsg	0	4	0	0	4	0	4
LGG	Low Grade Glioma	ATRX	tsg	5	45	0	0	45	5	50
LGG	Low Grade Glioma	BRAF	onc	0	0	5	5	0	0	5
LGG	Low Grade Glioma	BRCA1	tsg	0	8	0	0	8	0	8
LGG	Low Grade Glioma	BRCA2	tsg	0	2	0	0	2	0	2
LGG	Low Grade Glioma	CDK12	tsg	0	11	0	0	11	0	11
LGG	Low Grade Glioma	CDKN2A	tsg	3	17	0	0	17	3	20
LGG	Low Grade Glioma	CDKN2B		0	16	1	1	16	0	17
LGG	Low Grade Glioma	CTNNB1	onc	0	0	1	1	0	0	1
LGG	Low Grade Glioma	EGFR	onc	0	0	13	13	0	0	13
LGG	Low Grade Glioma	FGFR3	onc	0	0	1	1	0	0	1
LGG	Low Grade Glioma	GNAS	onc	0	0	1	1	0	0	1
LGG	Low Grade Glioma	KIAA1549		0	2	4	4	2	0	6
LGG	Low Grade Glioma	KRAS	onc	0	0	6	6	0	0	6
LGG	Low Grade Glioma	MET	onc	0	0	6	6	0	0	6
LGG	Low Grade Glioma	MLH1	tsg	0	3	0	0	3	0	3
LGG	Low Grade Glioma	MSH2	tsg	0	9	0	0	9	0	9
LGG	Low Grade Glioma	MSH6	tsg	0	6	0	0	6	0	6
LGG	Low Grade Glioma	MYC	onc	0	0	5	5	0	0	5
LGG	Low Grade Glioma	NF1	tsg	3	6	0	0	6	3	9
LGG	Low Grade Glioma	PIK3CA	onc	0	0	1	1	0	0	1
LGG	Low Grade Glioma	PMS2		0	8	3	3	8	0	11
LGG	Low Grade Glioma	POLD1	tsg	0	13	0	0	13	0	13
LGG	Low Grade Glioma	POLE	tsg	0	6	0	0	6	0	6
LGG	Low Grade Glioma	PTEN	tsg	7	0	0	0	0	7	7
LGG	Low Grade Glioma	RB1	tsg	4	2	0	0	2	4	6
LGG	Low Grade Glioma	SDHA	tsg	0	1	0	0	1	0	1
LGG	Low Grade Glioma	SMARCA4	tsg	0	14	0	0	14	0	14
LGG	Low Grade Glioma	TP53	onc/tsg	43	4	3	3	4	43	50
LGG	Low Grade Glioma	TSC2	tsg	0	2	0	0	2	0	2
LGG	Low Grade Glioma	VHL	tsg	0	7	0	0	7	0	7
LGSOC	Ovarian Serous Carcinoma	ATRX	tsg	0	2	0	0	2	0	2
LGSOC	Ovarian Serous Carcinoma	BRCA1	tsg	0	2	0	0	2	0	2
LGSOC	Ovarian Serous Carcinoma	CDK12	tsg	0	4	0	0	4	0	4
LGSOC	Ovarian Serous Carcinoma	CDKN2A	tsg	1	0	0	0	0	1	1
LGSOC	Ovarian Serous Carcinoma	CTNNB1	onc	0	0	1	1	0	0	1
LGSOC	Ovarian Serous Carcinoma	FGFR2	onc	0	0	1	1	0	0	1
LGSOC	Ovarian Serous Carcinoma	KIAA1549		0	1	0	0	1	0	1
LGSOC	Ovarian Serous Carcinoma	MSH2	tsg	0	4	0	0	4	0	4
LGSOC	Ovarian Serous Carcinoma	MSH6	tsg	0	2	0	0	2	0	2
LGSOC	Ovarian Serous Carcinoma	MYC	onc	0	0	2	2	0	0	2
LGSOC	Ovarian Serous Carcinoma	NF1	tsg	2	2	0	0	2	2	4
LGSOC	Ovarian Serous Carcinoma	NRAS	onc	0	0	1	1	0	0	1
LGSOC	Ovarian Serous Carcinoma	PIK3CA	onc	0	0	1	1	0	0	1
LGSOC	Ovarian Serous Carcinoma	PMS2		0	4	0	0	4	0	4
LGSOC	Ovarian Serous Carcinoma	POLD1	tsg	0	2	0	0	2	0	2
LGSOC	Ovarian Serous Carcinoma	POLE	tsg	0	2	0	0	2	0	2
LGSOC	Ovarian Serous Carcinoma	SMARCA4	tsg	0	2	0	0	2	0	2
LGSOC	Ovarian Serous Carcinoma	TP53	onc/tsg	2	2	0	0	2	2	4
LGSOC	Ovarian Serous Carcinoma	VHL	tsg	0	2	0	0	2	0	2
LIHC	Liver Hepatocellular Carcinoma	ATM	tsg	2	0	0	0	0	2	2
LIHC	Liver Hepatocellular Carcinoma	ATRX	tsg	0	10	0	0	10	0	10
LIHC	Liver Hepatocellular Carcinoma	CDKN2A	tsg	1	1	0	0	1	1	2
LIHC	Liver Hepatocellular Carcinoma	CDKN2B		0	1	0	0	1	0	1
LIHC	Liver Hepatocellular Carcinoma	CTNNB1	onc	0	0	1	1	0	0	1
LIHC	Liver Hepatocellular Carcinoma	H3F3A	onc	0	0	2	2	0	0	2
LIHC	Liver Hepatocellular Carcinoma	HIST1H3B	onc	0	0	1	1	0	0	1
LIHC	Liver Hepatocellular Carcinoma	MET	onc	0	0	1	1	0	0	1
LIHC	Liver Hepatocellular Carcinoma	MYC	onc	0	0	7	7	0	0	7
LIHC	Liver Hepatocellular Carcinoma	NF1	tsg	1	0	0	0	0	1	1
LIHC	Liver Hepatocellular Carcinoma	PTEN	tsg	1	0	0	0	0	1	1
LIHC	Liver Hepatocellular Carcinoma	TERT promoter		0	0	2	2	0	0	2
LIHC	Liver Hepatocellular Carcinoma	TP53	onc/tsg	3	0	0	0	0	3	3
LUAD	Lung Adenocarcinoma	ALK	onc	0	0	1	1	0	0	1
LUAD	Lung Adenocarcinoma	APC	tsg	12	3	0	0	3	12	15
LUAD	Lung Adenocarcinoma	ATM	tsg	13	5	0	0	5	13	18
LUAD	Lung Adenocarcinoma	ATRX	tsg	1	123	0	0	123	1	124
LUAD	Lung Adenocarcinoma	BRAF	onc	0	0	7	7	0	0	7
LUAD	Lung Adenocarcinoma	BRCA1	tsg	0	4	0	0	4	0	4
LUAD	Lung Adenocarcinoma	BRCA2	tsg	3	6	0	0	6	3	9
LUAD	Lung Adenocarcinoma	CDK12	tsg	0	12	0	0	12	0	12
LUAD	Lung Adenocarcinoma	CDKN2A	tsg	15	66	0	0	66	15	81
LUAD	Lung Adenocarcinoma	CDKN2B		0	67	3	3	67	0	70
LUAD	Lung Adenocarcinoma	CTNNB1	onc	0	0	3	3	0	0	3
LUAD	Lung Adenocarcinoma	EGFR	onc	0	0	34	34	0	0	34
LUAD	Lung Adenocarcinoma	FGFR3	onc	0	0	2	2	0	0	2
LUAD	Lung Adenocarcinoma	GNAS	onc	0	0	13	13	0	0	13
LUAD	Lung Adenocarcinoma	H3F3A	onc	0	0	18	18	0	0	18
LUAD	Lung Adenocarcinoma	H3F3B	onc	0	0	3	3	0	0	3
LUAD	Lung Adenocarcinoma	HIST1H3B	onc	0	0	7	7	0	0	7
LUAD	Lung Adenocarcinoma	HRAS	onc	0	0	1	1	0	0	1
LUAD	Lung Adenocarcinoma	IDH1	onc	0	0	1	1	0	0	1
LUAD	Lung Adenocarcinoma	IDH2	onc	0	0	3	3	0	0	3
LUAD	Lung Adenocarcinoma	KIAA1549		1	4	10	10	4	1	15
LUAD	Lung Adenocarcinoma	KIT	onc	0	0	9	9	0	0	9
LUAD	Lung Adenocarcinoma	KRAS	onc	0	0	13	13	0	0	13
LUAD	Lung Adenocarcinoma	MDM2	onc	0	0	14	14	0	0	14
LUAD	Lung Adenocarcinoma	MET	onc	0	0	16	16	0	0	16
LUAD	Lung Adenocarcinoma	MLH1	tsg	1	4	0	0	4	1	5
LUAD	Lung Adenocarcinoma	MSH2	tsg	1	4	0	0	4	1	5
LUAD	Lung Adenocarcinoma	MSH6	tsg	0	4	0	0	4	0	4
LUAD	Lung Adenocarcinoma	MYC	onc	0	0	44	44	0	0	44
LUAD	Lung Adenocarcinoma	NF1	tsg	11	3	0	0	3	11	14
LUAD	Lung Adenocarcinoma	PDGFRA	onc	0	0	7	7	0	0	7
LUAD	Lung Adenocarcinoma	PIK3CA	onc	0	0	5	5	0	0	5
LUAD	Lung Adenocarcinoma	PMS2		0	8	15	15	8	0	23
LUAD	Lung Adenocarcinoma	POLD1	tsg	1	9	0	0	9	1	10
LUAD	Lung Adenocarcinoma	POLE	tsg	2	4	0	0	4	2	6
LUAD	Lung Adenocarcinoma	PTEN	tsg	4	2	0	0	2	4	6
LUAD	Lung Adenocarcinoma	RB1	tsg	12	9	0	0	9	12	21
LUAD	Lung Adenocarcinoma	RET	onc	0	0	1	1	0	0	1
LUAD	Lung Adenocarcinoma	SMARCA4	tsg	19	14	0	0	14	19	33
LUAD	Lung Adenocarcinoma	TERT promoter		0	1	39	39	1	0	40
LUAD	Lung Adenocarcinoma	TP53	onc/tsg	110	4	0	0	4	110	114
LUAD	Lung Adenocarcinoma	TSC1	tsg	1	3	0	0	3	1	4
LUAD	Lung Adenocarcinoma	TSC2	tsg	1	3	0	0	3	1	4
LUAD	Lung Adenocarcinoma	VHL	tsg	0	8	0	0	8	0	8
LUSC	Lung Squamous Cell Carcinoma	ALK	onc	0	0	3	3	0	0	3
LUSC	Lung Squamous Cell Carcinoma	APC	tsg	4	0	0	0	0	4	4
LUSC	Lung Squamous Cell Carcinoma	ATM	tsg	4	0	0	0	0	4	4
LUSC	Lung Squamous Cell Carcinoma	ATRX	tsg	2	120	0	0	120	2	122
LUSC	Lung Squamous Cell Carcinoma	BRAF	onc	0	0	1	1	0	0	1
LUSC	Lung Squamous Cell Carcinoma	BRCA1	tsg	5	4	0	0	4	5	9
LUSC	Lung Squamous Cell Carcinoma	BRCA2	tsg	9	2	0	0	2	9	11
LUSC	Lung Squamous Cell Carcinoma	CDK12	tsg	1	5	0	0	5	1	6
LUSC	Lung Squamous Cell Carcinoma	CDKN2A	tsg	38	53	0	0	53	38	91
LUSC	Lung Squamous Cell Carcinoma	CDKN2B		0	50	1	1	50	0	51
LUSC	Lung Squamous Cell Carcinoma	EGFR	onc	0	0	10	10	0	0	10
LUSC	Lung Squamous Cell Carcinoma	FGFR2	onc	0	0	1	1	0	0	1
LUSC	Lung Squamous Cell Carcinoma	FGFR3	onc	0	0	1	1	0	0	1
LUSC	Lung Squamous Cell Carcinoma	GNAS	onc	0	0	3	3	0	0	3
LUSC	Lung Squamous Cell Carcinoma	H3F3A	onc	0	0	1	1	0	0	1
LUSC	Lung Squamous Cell Carcinoma	H3F3B	onc	0	0	2	2	0	0	2
LUSC	Lung Squamous Cell Carcinoma	HIST1H3B	onc	0	0	2	2	0	0	2
LUSC	Lung Squamous Cell Carcinoma	IDH1	onc	0	0	1	1	0	0	1
LUSC	Lung Squamous Cell Carcinoma	IDH2	onc	0	0	3	3	0	0	3
LUSC	Lung Squamous Cell Carcinoma	KIAA1549		0	0	1	1	0	0	1
LUSC	Lung Squamous Cell Carcinoma	KIT	onc	0	0	14	14	0	0	14
LUSC	Lung Squamous Cell Carcinoma	KRAS	onc	0	0	12	12	0	0	12
LUSC	Lung Squamous Cell Carcinoma	MDM2	onc	0	0	8	8	0	0	8
LUSC	Lung Squamous Cell Carcinoma	MET	onc	0	0	3	3	0	0	3
LUSC	Lung Squamous Cell Carcinoma	MLH1	tsg	3	0	0	0	0	3	3
LUSC	Lung Squamous Cell Carcinoma	MSH2	tsg	1	4	0	0	4	1	5
LUSC	Lung Squamous Cell Carcinoma	MSH6	tsg	1	1	0	0	1	1	2
LUSC	Lung Squamous Cell Carcinoma	MYC	onc	0	0	17	17	0	0	17
LUSC	Lung Squamous Cell Carcinoma	NF1	tsg	16	4	0	0	4	16	20
LUSC	Lung Squamous Cell Carcinoma	NRAS	onc	0	0	1	1	0	0	1
LUSC	Lung Squamous Cell Carcinoma	PDGFRA	onc	0	0	11	11	0	0	11
LUSC	Lung Squamous Cell Carcinoma	PIK3CA	onc	0	0	88	88	0	0	88
LUSC	Lung Squamous Cell Carcinoma	PMS2		1	5	2	2	5	1	8
LUSC	Lung Squamous Cell Carcinoma	POLD1	tsg	5	6	0	0	6	5	11
LUSC	Lung Squamous Cell Carcinoma	POLE	tsg	2	4	0	0	4	2	6
LUSC	Lung Squamous Cell Carcinoma	PTEN	tsg	23	19	0	0	19	23	42
LUSC	Lung Squamous Cell Carcinoma	RB1	tsg	18	8	0	0	8	18	26
LUSC	Lung Squamous Cell Carcinoma	RET	onc	0	0	1	1	0	0	1
LUSC	Lung Squamous Cell Carcinoma	SMARCA4	tsg	5	8	0	0	8	5	13
LUSC	Lung Squamous Cell Carcinoma	TERT promoter		0	0	28	28	0	0	28
LUSC	Lung Squamous Cell Carcinoma	TP53	onc/tsg	161	1	0	0	1	161	162
LUSC	Lung Squamous Cell Carcinoma	TSC1	tsg	6	3	0	0	3	6	9
LUSC	Lung Squamous Cell Carcinoma	TSC2	tsg	3	0	0	0	0	3	3
LUSC	Lung Squamous Cell Carcinoma	VHL	tsg	0	1	0	0	1	0	1
MESO	Mesothelioma	ATRX	tsg	0	18	0	0	18	0	18
MESO	Mesothelioma	BRCA1	tsg	0	3	0	0	3	0	3
MESO	Mesothelioma	CDK12	tsg	0	3	0	0	3	0	3
MESO	Mesothelioma	CDKN2A	tsg	0	15	0	0	15	0	15
MESO	Mesothelioma	CDKN2B		0	15	0	0	15	0	15
MESO	Mesothelioma	EGFR	onc	0	0	1	1	0	0	1
MESO	Mesothelioma	IDH2	onc	0	0	2	2	0	0	2
MESO	Mesothelioma	KRAS	onc	0	0	1	1	0	0	1
MESO	Mesothelioma	MSH2	tsg	0	1	0	0	1	0	1
MESO	Mesothelioma	MSH6	tsg	0	1	0	0	1	0	1
MESO	Mesothelioma	MYC	onc	0	0	1	1	0	0	1
MESO	Mesothelioma	NF1	tsg	0	2	0	0	2	0	2
MESO	Mesothelioma	PMS2		0	3	0	0	3	0	3
MESO	Mesothelioma	POLD1	tsg	0	2	0	0	2	0	2
MESO	Mesothelioma	PTEN	tsg	1	1	0	0	1	1	2
MESO	Mesothelioma	SMARCA4	tsg	0	2	0	0	2	0	2
MESO	Mesothelioma	TP53	onc/tsg	1	1	0	0	1	1	2
MESO	Mesothelioma	VHL	tsg	0	1	0	0	1	0	1
PAAD	Pancreatic Adenocarcinoma	APC	tsg	1	0	0	0	0	1	1
PAAD	Pancreatic Adenocarcinoma	ATM	tsg	2	1	0	0	1	2	3
PAAD	Pancreatic Adenocarcinoma	ATRX	tsg	0	20	0	0	20	0	20
PAAD	Pancreatic Adenocarcinoma	BRCA1	tsg	0	1	0	0	1	0	1
PAAD	Pancreatic Adenocarcinoma	CDK12	tsg	0	1	0	0	1	0	1
PAAD	Pancreatic Adenocarcinoma	CDKN2A	tsg	10	13	0	0	13	10	23
PAAD	Pancreatic Adenocarcinoma	CDKN2B		0	14	0	0	14	0	14
PAAD	Pancreatic Adenocarcinoma	GNAS	onc	0	0	1	1	0	0	1
PAAD	Pancreatic Adenocarcinoma	HIST1H3B	onc	0	0	1	1	0	0	1
PAAD	Pancreatic Adenocarcinoma	KIAA1549		0	1	0	0	1	0	1
PAAD	Pancreatic Adenocarcinoma	KRAS	onc	0	0	3	3	0	0	3
PAAD	Pancreatic Adenocarcinoma	MDM2	onc	0	0	1	1	0	0	1
PAAD	Pancreatic Adenocarcinoma	MYC	onc	0	0	2	2	0	0	2
PAAD	Pancreatic Adenocarcinoma	NF1	tsg	1	1	0	0	1	1	2
PAAD	Pancreatic Adenocarcinoma	NRAS	onc	0	0	1	1	0	0	1
PAAD	Pancreatic Adenocarcinoma	PMS2		0	2	0	0	2	0	2
PAAD	Pancreatic Adenocarcinoma	POLD1	tsg	0	6	0	0	6	0	6
PAAD	Pancreatic Adenocarcinoma	POLE	tsg	0	1	0	0	1	0	1
PAAD	Pancreatic Adenocarcinoma	RB1	tsg	0	1	0	0	1	0	1
PAAD	Pancreatic Adenocarcinoma	SDHA	tsg	1	0	0	0	0	1	1
PAAD	Pancreatic Adenocarcinoma	SMARCA4	tsg	0	6	0	0	6	0	6
PAAD	Pancreatic Adenocarcinoma	TP53	onc/tsg	25	1	0	0	1	25	26
PAAD	Pancreatic Adenocarcinoma	VHL	tsg	0	1	0	0	1	0	1
PRAD	Prostate Adenocarcinoma	ALK	onc	0	0	1	1	0	0	1
PRAD	Prostate Adenocarcinoma	APC	tsg	8	4	0	0	4	8	12
PRAD	Prostate Adenocarcinoma	ATM	tsg	3	8	0	0	8	3	11
PRAD	Prostate Adenocarcinoma	ATRX	tsg	0	295	0	0	295	0	295
PRAD	Prostate Adenocarcinoma	BRAF	onc	0	0	1	1	0	0	1
PRAD	Prostate Adenocarcinoma	BRCA1	tsg	0	14	0	0	14	0	14
PRAD	Prostate Adenocarcinoma	BRCA2	tsg	0	3	0	0	3	0	3
PRAD	Prostate Adenocarcinoma	CDK12	tsg	1	21	0	0	21	1	22
PRAD	Prostate Adenocarcinoma	CDKN2A	tsg	0	2	0	0	2	0	2
PRAD	Prostate Adenocarcinoma	CDKN2B		0	2	0	0	2	0	2
PRAD	Prostate Adenocarcinoma	CTNNB1	onc	0	0	1	1	0	0	1
PRAD	Prostate Adenocarcinoma	EGFR	onc	0	0	9	9	0	0	9
PRAD	Prostate Adenocarcinoma	FGFR2	onc	0	0	1	1	0	0	1
PRAD	Prostate Adenocarcinoma	FGFR3	onc	0	0	2	2	0	0	2
PRAD	Prostate Adenocarcinoma	GNAS	onc	0	0	1	1	0	0	1
PRAD	Prostate Adenocarcinoma	H3F3A	onc	0	0	1	1	0	0	1
PRAD	Prostate Adenocarcinoma	H3F3B	onc	0	0	2	2	0	0	2
PRAD	Prostate Adenocarcinoma	HIST1H3B	onc	0	0	3	3	0	0	3
PRAD	Prostate Adenocarcinoma	HRAS	onc	0	0	3	3	0	0	3
PRAD	Prostate Adenocarcinoma	IDH2	onc	0	0	1	1	0	0	1
PRAD	Prostate Adenocarcinoma	KIAA1549		0	5	1	1	5	0	6
PRAD	Prostate Adenocarcinoma	MDM2	onc	0	0	6	6	0	0	6
PRAD	Prostate Adenocarcinoma	MET	onc	0	0	3	3	0	0	3
PRAD	Prostate Adenocarcinoma	MLH1	tsg	0	1	0	0	1	0	1
PRAD	Prostate Adenocarcinoma	MSH2	tsg	2	10	0	0	10	2	12
PRAD	Prostate Adenocarcinoma	MSH6	tsg	0	8	0	0	8	0	8
PRAD	Prostate Adenocarcinoma	MYC	onc	0	0	11	11	0	0	11
PRAD	Prostate Adenocarcinoma	NF1	tsg	0	11	0	0	11	0	11
PRAD	Prostate Adenocarcinoma	NRAS	onc	0	0	2	2	0	0	2
PRAD	Prostate Adenocarcinoma	PIK3CA	onc	0	0	7	7	0	0	7
PRAD	Prostate Adenocarcinoma	PMS2		0	18	0	0	18	0	18
PRAD	Prostate Adenocarcinoma	POLD1	tsg	0	14	0	0	14	0	14
PRAD	Prostate Adenocarcinoma	POLE	tsg	0	6	0	0	6	0	6
PRAD	Prostate Adenocarcinoma	PTEN	tsg	16	60	0	0	60	16	76
PRAD	Prostate Adenocarcinoma	RB1	tsg	1	4	0	0	4	1	5
PRAD	Prostate Adenocarcinoma	RET	onc	0	0	1	1	0	0	1
PRAD	Prostate Adenocarcinoma	SDHA	tsg	1	1	0	0	1	1	2
PRAD	Prostate Adenocarcinoma	SMARCA4	tsg	0	16	0	0	16	0	16
PRAD	Prostate Adenocarcinoma	TP53	onc/tsg	23	9	0	0	9	23	32
PRAD	Prostate Adenocarcinoma	TSC2	tsg	0	3	0	0	3	0	3
PRAD	Prostate Adenocarcinoma	VHL	tsg	0	9	0	0	9	0	9
READ	Rectum Adenocarcinoma	APC	tsg	189	3	0	0	3	189	192
READ	Rectum Adenocarcinoma	ATM	tsg	11	8	0	0	8	11	19
READ	Rectum Adenocarcinoma	ATRX	tsg	1	219	0	0	219	1	220
READ	Rectum Adenocarcinoma	BRAF	onc	0	0	4	4	0	0	4
READ	Rectum Adenocarcinoma	BRCA1	tsg	2	12	0	0	12	2	14
READ	Rectum Adenocarcinoma	BRCA2	tsg	1	4	0	0	4	1	5
READ	Rectum Adenocarcinoma	CDK12	tsg	2	22	0	0	22	2	24
READ	Rectum Adenocarcinoma	CDKN2A	tsg	0	7	0	0	7	0	7
READ	Rectum Adenocarcinoma	CDKN2B		0	7	3	3	7	0	10
READ	Rectum Adenocarcinoma	CTNNB1	onc	0	0	2	2	0	0	2
READ	Rectum Adenocarcinoma	EGFR	onc	0	0	35	35	0	0	35
READ	Rectum Adenocarcinoma	FGFR2	onc	0	0	1	1	0	0	1
READ	Rectum Adenocarcinoma	GNAS	onc	0	0	202	202	0	0	202
READ	Rectum Adenocarcinoma	H3F3A	onc	0	0	1	1	0	0	1
READ	Rectum Adenocarcinoma	HIST1H3B	onc	0	0	3	3	0	0	3
READ	Rectum Adenocarcinoma	HRAS	onc	0	0	1	1	0	0	1
READ	Rectum Adenocarcinoma	IDH2	onc	0	0	2	2	0	0	2
READ	Rectum Adenocarcinoma	KIAA1549		0	2	4	4	2	0	6
READ	Rectum Adenocarcinoma	KRAS	onc	0	0	9	9	0	0	9
READ	Rectum Adenocarcinoma	MDM2	onc	0	0	2	2	0	0	2
READ	Rectum Adenocarcinoma	MET	onc	0	0	8	8	0	0	8
READ	Rectum Adenocarcinoma	MLH1	tsg	2	3	0	0	3	2	5
READ	Rectum Adenocarcinoma	MSH2	tsg	2	12	0	0	12	2	14
READ	Rectum Adenocarcinoma	MSH6	tsg	1	9	0	0	9	1	10
READ	Rectum Adenocarcinoma	MYC	onc	0	0	61	61	0	0	61
READ	Rectum Adenocarcinoma	NF1	tsg	9	10	0	0	10	9	19
READ	Rectum Adenocarcinoma	NRAS	onc	0	0	1	1	0	0	1
READ	Rectum Adenocarcinoma	PIK3CA	onc	0	0	1	1	0	0	1
READ	Rectum Adenocarcinoma	PMS2		0	13	10	10	13	0	23
READ	Rectum Adenocarcinoma	POLD1	tsg	0	18	0	0	18	0	18
READ	Rectum Adenocarcinoma	POLE	tsg	3	9	0	0	9	3	12
READ	Rectum Adenocarcinoma	PTEN	tsg	17	15	0	0	15	17	32
READ	Rectum Adenocarcinoma	RB1	tsg	1	0	0	0	0	1	1
READ	Rectum Adenocarcinoma	SDHA	tsg	1	0	0	0	0	1	1
READ	Rectum Adenocarcinoma	SMARCA4	tsg	3	22	0	0	22	3	25
READ	Rectum Adenocarcinoma	TERT promoter		0	0	9	9	0	0	9
READ	Rectum Adenocarcinoma	TP53	onc/tsg	426	9	0	0	9	426	435
READ	Rectum Adenocarcinoma	TSC1	tsg	4	2	0	0	2	4	6
READ	Rectum Adenocarcinoma	TSC2	tsg	2	1	0	0	1	2	3
READ	Rectum Adenocarcinoma	VHL	tsg	1	12	0	0	12	1	13
SARC	Sarcoma	ALK	onc	0	0	6	6	0	0	6
SARC	Sarcoma	APC	tsg	3	0	0	0	0	3	3
SARC	Sarcoma	ATM	tsg	8	7	0	0	7	8	15
SARC	Sarcoma	ATRX	tsg	27	393	0	0	393	27	420
SARC	Sarcoma	BRAF	onc	0	0	8	8	0	0	8
SARC	Sarcoma	BRCA1	tsg	1	23	0	0	23	1	24
SARC	Sarcoma	BRCA2	tsg	8	7	0	0	7	8	15
SARC	Sarcoma	CDK12	tsg	1	63	0	0	63	1	64
SARC	Sarcoma	CDKN2A	tsg	7	201	0	0	201	7	208
SARC	Sarcoma	CDKN2B		0	186	2	2	186	0	188
SARC	Sarcoma	CTNNB1	onc	0	0	3	3	0	0	3
SARC	Sarcoma	EGFR	onc	0	0	40	40	0	0	40
SARC	Sarcoma	FGFR2	onc	0	0	3	3	0	0	3
SARC	Sarcoma	FGFR3	onc	0	0	29	29	0	0	29
SARC	Sarcoma	GNAS	onc	0	0	31	31	0	0	31
SARC	Sarcoma	H3F3A	onc	0	0	5	5	0	0	5
SARC	Sarcoma	H3F3B	onc	0	0	38	38	0	0	38
SARC	Sarcoma	HIST1H3B	onc	0	0	31	31	0	0	31
SARC	Sarcoma	HRAS	onc	0	0	1	1	0	0	1
SARC	Sarcoma	IDH2	onc	0	0	10	10	0	0	10
SARC	Sarcoma	KIAA1549		1	3	13	13	3	1	17
SARC	Sarcoma	KIT	onc	0	0	27	27	0	0	27
SARC	Sarcoma	KRAS	onc	0	0	29	29	0	0	29
SARC	Sarcoma	MDM2	onc	0	0	120	120	0	0	120
SARC	Sarcoma	MET	onc	0	0	20	20	0	0	20
SARC	Sarcoma	MLH1	tsg	2	5	0	0	5	2	7
SARC	Sarcoma	MSH2	tsg	8	25	0	0	25	8	33
SARC	Sarcoma	MSH6	tsg	1	13	0	0	13	1	14
SARC	Sarcoma	MYC	onc	0	0	63	63	0	0	63
SARC	Sarcoma	NF1	tsg	43	50	0	0	50	43	93
SARC	Sarcoma	NRAS	onc	0	0	2	2	0	0	2
SARC	Sarcoma	PDGFRA	onc	0	0	28	28	0	0	28
SARC	Sarcoma	PIK3CA	onc	0	0	4	4	0	0	4
SARC	Sarcoma	PMS2		1	45	28	28	45	1	74
SARC	Sarcoma	POLD1	tsg	0	30	0	0	30	0	30
SARC	Sarcoma	POLE	tsg	9	15	0	0	15	9	24
SARC	Sarcoma	PTEN	tsg	16	42	0	0	42	16	58
SARC	Sarcoma	RB1	tsg	90	142	0	0	142	90	232
SARC	Sarcoma	RET	onc	0	0	3	3	0	0	3
SARC	Sarcoma	SDHA	tsg	1	8	0	0	8	1	9
SARC	Sarcoma	SMARCA4	tsg	0	47	0	0	47	0	47
SARC	Sarcoma	TERT promoter		0	4	64	64	4	0	68
SARC	Sarcoma	TP53	onc/tsg	179	146	11	11	146	179	336
SARC	Sarcoma	TSC1	tsg	5	2	0	0	2	5	7
SARC	Sarcoma	TSC2	tsg	7	5	0	0	5	7	12
SARC	Sarcoma	VHL	tsg	1	21	0	0	21	1	22
SKCM	Skin Cutaneous Melanoma	APC	tsg	6	4	0	0	4	6	10
SKCM	Skin Cutaneous Melanoma	ATM	tsg	9	1	0	0	1	9	10
SKCM	Skin Cutaneous Melanoma	ATRX	tsg	1	60	0	0	60	1	61
SKCM	Skin Cutaneous Melanoma	BRAF	onc	0	0	11	11	0	0	11
SKCM	Skin Cutaneous Melanoma	BRCA1	tsg	2	1	0	0	1	2	3
SKCM	Skin Cutaneous Melanoma	BRCA2	tsg	2	1	0	0	1	2	3
SKCM	Skin Cutaneous Melanoma	CDK12	tsg	2	4	0	0	4	2	6
SKCM	Skin Cutaneous Melanoma	CDKN2A	tsg	17	70	0	0	70	17	87
SKCM	Skin Cutaneous Melanoma	CDKN2B		0	61	0	0	61	0	61
SKCM	Skin Cutaneous Melanoma	CTNNB1	onc	0	0	2	2	0	0	2
SKCM	Skin Cutaneous Melanoma	EGFR	onc	0	0	9	9	0	0	9
SKCM	Skin Cutaneous Melanoma	GNAS	onc	0	0	9	9	0	0	9
SKCM	Skin Cutaneous Melanoma	H3F3A	onc	0	0	5	5	0	0	5
SKCM	Skin Cutaneous Melanoma	H3F3B	onc	0	0	1	1	0	0	1
SKCM	Skin Cutaneous Melanoma	HIST1H3B	onc	0	0	9	9	0	0	9
SKCM	Skin Cutaneous Melanoma	IDH2	onc	0	0	5	5	0	0	5
SKCM	Skin Cutaneous Melanoma	KIAA1549		0	1	10	10	1	0	11
SKCM	Skin Cutaneous Melanoma	KIT	onc	0	0	6	6	0	0	6
SKCM	Skin Cutaneous Melanoma	KRAS	onc	0	0	1	1	0	0	1
SKCM	Skin Cutaneous Melanoma	MDM2	onc	0	0	10	10	0	0	10
SKCM	Skin Cutaneous Melanoma	MET	onc	0	0	8	8	0	0	8
SKCM	Skin Cutaneous Melanoma	MLH1	tsg	0	2	0	0	2	0	2
SKCM	Skin Cutaneous Melanoma	MSH2	tsg	0	2	0	0	2	0	2
SKCM	Skin Cutaneous Melanoma	MSH6	tsg	0	1	0	0	1	0	1
SKCM	Skin Cutaneous Melanoma	MYC	onc	0	0	13	13	0	0	13
SKCM	Skin Cutaneous Melanoma	NF1	tsg	10	6	0	0	6	10	16
SKCM	Skin Cutaneous Melanoma	NRAS	onc	0	0	6	6	0	0	6
SKCM	Skin Cutaneous Melanoma	PDGFRA	onc	0	0	5	5	0	0	5
SKCM	Skin Cutaneous Melanoma	PMS2		1	4	7	7	4	1	12
SKCM	Skin Cutaneous Melanoma	POLD1	tsg	1	1	0	0	1	1	2
SKCM	Skin Cutaneous Melanoma	POLE	tsg	0	1	0	0	1	0	1
SKCM	Skin Cutaneous Melanoma	PTEN	tsg	21	14	0	0	14	21	35
SKCM	Skin Cutaneous Melanoma	RB1	tsg	6	1	0	0	1	6	7
SKCM	Skin Cutaneous Melanoma	SDHA	tsg	1	0	0	0	0	1	1
SKCM	Skin Cutaneous Melanoma	SMARCA4	tsg	0	6	0	0	6	0	6
SKCM	Skin Cutaneous Melanoma	TERT promoter		7	0	9	9	0	7	16
SKCM	Skin Cutaneous Melanoma	TP53	onc/tsg	27	2	1	1	2	27	30
SKCM	Skin Cutaneous Melanoma	TSC1	tsg	3	0	0	0	0	3	3
SKCM	Skin Cutaneous Melanoma	VHL	tsg	0	1	0	0	1	0	1
STAD	Stomach Adenocarcinoma	APC	tsg	4	1	0	0	1	4	5
STAD	Stomach Adenocarcinoma	ATM	tsg	0	1	0	0	1	0	1
STAD	Stomach Adenocarcinoma	ATRX	tsg	0	30	0	0	30	0	30
STAD	Stomach Adenocarcinoma	BRAF	onc	0	0	1	1	0	0	1
STAD	Stomach Adenocarcinoma	BRCA1	tsg	0	2	0	0	2	0	2
STAD	Stomach Adenocarcinoma	BRCA2	tsg	2	2	0	0	2	2	4
STAD	Stomach Adenocarcinoma	CDK12	tsg	0	2	0	0	2	0	2
STAD	Stomach Adenocarcinoma	CDKN2A	tsg	1	11	0	0	11	1	12
STAD	Stomach Adenocarcinoma	CDKN2B		0	11	0	0	11	0	11
STAD	Stomach Adenocarcinoma	CTNNB1	onc	0	0	1	1	0	0	1
STAD	Stomach Adenocarcinoma	EGFR	onc	0	0	6	6	0	0	6
STAD	Stomach Adenocarcinoma	FGFR2	onc	0	0	2	2	0	0	2
STAD	Stomach Adenocarcinoma	GNAS	onc	0	0	8	8	0	0	8
STAD	Stomach Adenocarcinoma	HIST1H3B	onc	0	0	2	2	0	0	2
STAD	Stomach Adenocarcinoma	IDH2	onc	0	0	1	1	0	0	1
STAD	Stomach Adenocarcinoma	KRAS	onc	0	0	3	3	0	0	3
STAD	Stomach Adenocarcinoma	MDM2	onc	0	0	5	5	0	0	5
STAD	Stomach Adenocarcinoma	MET	onc	0	0	3	3	0	0	3
STAD	Stomach Adenocarcinoma	MLH1	tsg	1	2	0	0	2	1	3
STAD	Stomach Adenocarcinoma	MSH2	tsg	0	3	0	0	3	0	3
STAD	Stomach Adenocarcinoma	MSH6	tsg	1	2	0	0	2	1	3
STAD	Stomach Adenocarcinoma	MYC	onc	0	0	8	8	0	0	8
STAD	Stomach Adenocarcinoma	NF1	tsg	0	3	0	0	3	0	3
STAD	Stomach Adenocarcinoma	PIK3CA	onc	0	0	1	1	0	0	1
STAD	Stomach Adenocarcinoma	PMS2		0	2	0	0	2	0	2
STAD	Stomach Adenocarcinoma	POLD1	tsg	0	3	0	0	3	0	3
STAD	Stomach Adenocarcinoma	POLE	tsg	2	1	0	0	1	2	3
STAD	Stomach Adenocarcinoma	PTEN	tsg	2	3	0	0	3	2	5
STAD	Stomach Adenocarcinoma	RB1	tsg	1	1	0	0	1	1	2
STAD	Stomach Adenocarcinoma	SMARCA4	tsg	2	3	0	0	3	2	5
STAD	Stomach Adenocarcinoma	TERT promoter		0	0	1	1	0	0	1
STAD	Stomach Adenocarcinoma	TP53	onc/tsg	25	2	0	0	2	25	27
STAD	Stomach Adenocarcinoma	TSC1	tsg	1	0	0	0	0	1	1
STAD	Stomach Adenocarcinoma	VHL	tsg	0	4	0	0	4	0	4
TGCT	Testicular Germ Cell Tumours	APC	tsg	0	2	0	0	2	0	2
TGCT	Testicular Germ Cell Tumours	ATM	tsg	0	4	0	0	4	0	4
TGCT	Testicular Germ Cell Tumours	ATRX	tsg	0	16	0	0	16	0	16
TGCT	Testicular Germ Cell Tumours	BRAF	onc	0	0	1	1	0	0	1
TGCT	Testicular Germ Cell Tumours	BRCA2	tsg	0	2	0	0	2	0	2
TGCT	Testicular Germ Cell Tumours	CDK12	tsg	0	1	0	0	1	0	1
TGCT	Testicular Germ Cell Tumours	CTNNB1	onc	0	0	1	1	0	0	1
TGCT	Testicular Germ Cell Tumours	EGFR	onc	0	0	4	4	0	0	4
TGCT	Testicular Germ Cell Tumours	HIST1H3B	onc	0	0	1	1	0	0	1
TGCT	Testicular Germ Cell Tumours	KIAA1549		0	0	2	2	0	0	2
TGCT	Testicular Germ Cell Tumours	KIT	onc	0	0	5	5	0	0	5
TGCT	Testicular Germ Cell Tumours	KRAS	onc	0	0	22	22	0	0	22
TGCT	Testicular Germ Cell Tumours	MDM2	onc	0	0	1	1	0	0	1
TGCT	Testicular Germ Cell Tumours	MET	onc	0	0	2	2	0	0	2
TGCT	Testicular Germ Cell Tumours	MLH1	tsg	0	1	0	0	1	0	1
TGCT	Testicular Germ Cell Tumours	NF1	tsg	0	1	0	0	1	0	1
TGCT	Testicular Germ Cell Tumours	PDGFRA	onc	0	0	3	3	0	0	3
TGCT	Testicular Germ Cell Tumours	PIK3CA	onc	0	0	2	2	0	0	2
TGCT	Testicular Germ Cell Tumours	PMS2		0	0	1	1	0	0	1
TGCT	Testicular Germ Cell Tumours	RB1	tsg	0	1	0	0	1	0	1
TGCT	Testicular Germ Cell Tumours	SDHA	tsg	0	1	0	0	1	0	1
TGCT	Testicular Germ Cell Tumours	SMARCA4	tsg	0	1	0	0	1	0	1
TGCT	Testicular Germ Cell Tumours	TERT promoter		0	1	0	0	1	0	1
TGCT	Testicular Germ Cell Tumours	TP53	onc/tsg	0	2	0	0	2	0	2
TGCT	Testicular Germ Cell Tumours	TSC2	tsg	0	1	0	0	1	0	1
TGCT	Testicular Germ Cell Tumours	VHL	tsg	0	1	0	0	1	0	1
UCEC	Uterine Corpus Endometrial Carcinoma	ALK	onc	0	0	4	4	0	0	4
UCEC	Uterine Corpus Endometrial Carcinoma	APC	tsg	10	9	0	0	9	10	19
UCEC	Uterine Corpus Endometrial Carcinoma	ATM	tsg	26	24	0	0	24	26	50
UCEC	Uterine Corpus Endometrial Carcinoma	ATRX	tsg	31	86	0	0	86	31	117
UCEC	Uterine Corpus Endometrial Carcinoma	BRAF	onc	0	0	3	3	0	0	3
UCEC	Uterine Corpus Endometrial Carcinoma	BRCA1	tsg	2	62	0	0	62	2	64
UCEC	Uterine Corpus Endometrial Carcinoma	BRCA2	tsg	10	11	0	0	11	10	21
UCEC	Uterine Corpus Endometrial Carcinoma	CDK12	tsg	3	85	0	0	85	3	88
UCEC	Uterine Corpus Endometrial Carcinoma	CDKN2A	tsg	10	2	0	0	2	10	12
UCEC	Uterine Corpus Endometrial Carcinoma	CDKN2B		0	1	1	1	1	0	2
UCEC	Uterine Corpus Endometrial Carcinoma	CTNNB1	onc	0	0	7	7	0	0	7
UCEC	Uterine Corpus Endometrial Carcinoma	EGFR	onc	0	0	30	30	0	0	30
UCEC	Uterine Corpus Endometrial Carcinoma	FGFR2	onc	0	0	16	16	0	0	16
UCEC	Uterine Corpus Endometrial Carcinoma	FGFR3	onc	0	0	6	6	0	0	6
UCEC	Uterine Corpus Endometrial Carcinoma	GNAS	onc	0	0	8	8	0	0	8
UCEC	Uterine Corpus Endometrial Carcinoma	H3F3A	onc	0	0	44	44	0	0	44
UCEC	Uterine Corpus Endometrial Carcinoma	H3F3B	onc	0	0	3	3	0	0	3
UCEC	Uterine Corpus Endometrial Carcinoma	HIST1H3B	onc	0	0	9	9	0	0	9
UCEC	Uterine Corpus Endometrial Carcinoma	HRAS	onc	0	0	2	2	0	0	2
UCEC	Uterine Corpus Endometrial Carcinoma	IDH1	onc	0	0	1	1	0	0	1
UCEC	Uterine Corpus Endometrial Carcinoma	IDH2	onc	0	0	2	2	0	0	2
UCEC	Uterine Corpus Endometrial Carcinoma	KIAA1549		5	9	3	3	9	5	17
UCEC	Uterine Corpus Endometrial Carcinoma	KIT	onc	0	0	1	1	0	0	1
UCEC	Uterine Corpus Endometrial Carcinoma	KRAS	onc	0	0	4	4	0	0	4
UCEC	Uterine Corpus Endometrial Carcinoma	MDM2	onc	0	0	3	3	0	0	3
UCEC	Uterine Corpus Endometrial Carcinoma	MET	onc	0	0	11	11	0	0	11
UCEC	Uterine Corpus Endometrial Carcinoma	MLH1	tsg	5	14	0	0	14	5	19
UCEC	Uterine Corpus Endometrial Carcinoma	MSH2	tsg	4	58	0	0	58	4	62
UCEC	Uterine Corpus Endometrial Carcinoma	MSH6	tsg	9	42	0	0	42	9	51
UCEC	Uterine Corpus Endometrial Carcinoma	MYC	onc	0	0	28	28	0	0	28
UCEC	Uterine Corpus Endometrial Carcinoma	NF1	tsg	15	49	0	0	49	15	64
UCEC	Uterine Corpus Endometrial Carcinoma	NRAS	onc	0	0	1	1	0	0	1
UCEC	Uterine Corpus Endometrial Carcinoma	PIK3CA	onc	0	0	13	13	0	0	13
UCEC	Uterine Corpus Endometrial Carcinoma	PMS2		4	85	2	2	85	4	91
UCEC	Uterine Corpus Endometrial Carcinoma	POLD1	tsg	5	55	0	0	55	5	60
UCEC	Uterine Corpus Endometrial Carcinoma	POLE	tsg	15	38	0	0	38	15	53
UCEC	Uterine Corpus Endometrial Carcinoma	PTEN	tsg	49	8	0	0	8	49	57
UCEC	Uterine Corpus Endometrial Carcinoma	RB1	tsg	5	4	0	0	4	5	9
UCEC	Uterine Corpus Endometrial Carcinoma	RET	onc	0	0	9	9	0	0	9
UCEC	Uterine Corpus Endometrial Carcinoma	SDHA	tsg	0	2	0	0	2	0	2
UCEC	Uterine Corpus Endometrial Carcinoma	SMARCA4	tsg	8	69	0	0	69	8	77
UCEC	Uterine Corpus Endometrial Carcinoma	TERT promoter		0	1	4	4	1	0	5
UCEC	Uterine Corpus Endometrial Carcinoma	TP53	onc/tsg	80	41	1	1	41	80	122
UCEC	Uterine Corpus Endometrial Carcinoma	TSC1	tsg	3	0	0	0	0	3	3
UCEC	Uterine Corpus Endometrial Carcinoma	TSC2	tsg	0	1	0	0	1	0	1
UCEC	Uterine Corpus Endometrial Carcinoma	VHL	tsg	0	55	0	0	55	0	55
UCESC	Uterine Corpus Endometrial Serous Carcinoma	ALK	onc	0	0	2	2	0	0	2
UCESC	Uterine Corpus Endometrial Serous Carcinoma	APC	tsg	1	1	0	0	1	1	2
UCESC	Uterine Corpus Endometrial Serous Carcinoma	ATM	tsg	1	1	0	0	1	1	2
UCESC	Uterine Corpus Endometrial Serous Carcinoma	ATRX	tsg	1	7	0	0	7	1	8
UCESC	Uterine Corpus Endometrial Serous Carcinoma	BRCA1	tsg	2	2	0	0	2	2	4
UCESC	Uterine Corpus Endometrial Serous Carcinoma	BRCA2	tsg	2	0	0	0	0	2	2
UCESC	Uterine Corpus Endometrial Serous Carcinoma	CDK12	tsg	1	6	0	0	6	1	7
UCESC	Uterine Corpus Endometrial Serous Carcinoma	CDKN2A	tsg	0	1	0	0	1	0	1
UCESC	Uterine Corpus Endometrial Serous Carcinoma	CDKN2B		0	1	1	1	1	0	2
UCESC	Uterine Corpus Endometrial Serous Carcinoma	CTNNB1	onc	0	0	1	1	0	0	1
UCESC	Uterine Corpus Endometrial Serous Carcinoma	EGFR	onc	0	0	2	2	0	0	2
UCESC	Uterine Corpus Endometrial Serous Carcinoma	FGFR2	onc	0	0	2	2	0	0	2
UCESC	Uterine Corpus Endometrial Serous Carcinoma	FGFR3	onc	0	0	3	3	0	0	3
UCESC	Uterine Corpus Endometrial Serous Carcinoma	GNAS	onc	0	0	5	5	0	0	5
UCESC	Uterine Corpus Endometrial Serous Carcinoma	H3F3B	onc	0	0	2	2	0	0	2
UCESC	Uterine Corpus Endometrial Serous Carcinoma	IDH2	onc	0	0	3	3	0	0	3
UCESC	Uterine Corpus Endometrial Serous Carcinoma	KIAA1549		0	2	0	0	2	0	2
UCESC	Uterine Corpus Endometrial Serous Carcinoma	KRAS	onc	0	0	1	1	0	0	1
UCESC	Uterine Corpus Endometrial Serous Carcinoma	MDM2	onc	0	0	1	1	0	0	1
UCESC	Uterine Corpus Endometrial Serous Carcinoma	MSH2	tsg	0	2	0	0	2	0	2
UCESC	Uterine Corpus Endometrial Serous Carcinoma	MSH6	tsg	2	1	0	0	1	2	3
UCESC	Uterine Corpus Endometrial Serous Carcinoma	MYC	onc	0	0	19	19	0	0	19
UCESC	Uterine Corpus Endometrial Serous Carcinoma	NF1	tsg	3	6	0	0	6	3	9
UCESC	Uterine Corpus Endometrial Serous Carcinoma	PIK3CA	onc	0	0	6	6	0	0	6
UCESC	Uterine Corpus Endometrial Serous Carcinoma	PMS2		0	6	0	0	6	0	6
UCESC	Uterine Corpus Endometrial Serous Carcinoma	POLD1	tsg	1	3	0	0	3	1	4
UCESC	Uterine Corpus Endometrial Serous Carcinoma	POLE	tsg	1	2	0	0	2	1	3
UCESC	Uterine Corpus Endometrial Serous Carcinoma	PTEN	tsg	2	3	0	0	3	2	5
UCESC	Uterine Corpus Endometrial Serous Carcinoma	RB1	tsg	2	0	0	0	0	2	2
UCESC	Uterine Corpus Endometrial Serous Carcinoma	RET	onc	0	0	2	2	0	0	2
UCESC	Uterine Corpus Endometrial Serous Carcinoma	SMARCA4	tsg	1	5	0	0	5	1	6
UCESC	Uterine Corpus Endometrial Serous Carcinoma	TERT promoter		0	0	4	4	0	0	4
UCESC	Uterine Corpus Endometrial Serous Carcinoma	TP53	onc/tsg	51	1	0	0	1	51	52
UCESC	Uterine Corpus Endometrial Serous Carcinoma	TSC1	tsg	1	0	0	0	0	1	1
UCESC	Uterine Corpus Endometrial Serous Carcinoma	VHL	tsg	0	2	0	0	2	0	2
UVM	Uveal Melanoma	ATRX	tsg	0	3	0	0	3	0	3
UVM	Uveal Melanoma	CDKN2A	tsg	0	1	0	0	1	0	1
UVM	Uveal Melanoma	CDKN2B		0	1	0	0	1	0	1
UVM	Uveal Melanoma	HIST1H3B	onc	0	0	1	1	0	0	1
UVM	Uveal Melanoma	MYC	onc	0	0	5	5	0	0	5
UVM	Uveal Melanoma	PTEN	tsg	0	1	0	0	1	0	1

[truncated: 11 more sheets: Table S10, Table S11, Table S12, Table S13, Table S14, Table S15, Table S16, Table S17, Table S18, Table S19, Table S20]
